# Supplementary material for: Worse Health Status and Higher Incidence of Health Disorders in Rhesus Negative Subjects
Source: PLoS One. 2015 Oct 23;10(10):e0141362. doi: 10.1371/journal.pone.0141362 (PMC4619848; doi:10.1371/journal.pone.0141362)
Supplement: S1 File — (XLSX) [file pone.0141362.s001.xlsx]

## Sheet: caseControlsStudyRhfactors
@001Id	@008gender	@028Rh	@038siblings	@039sons	@040daughters	@041children	@055physical	@056psychical	@057Smoking	@058alcohol	@059dependency	@060sport	@061pressure	@062pressure2	@063antibio	@064pharyngitis	@065bronchitispneumonia	@066rhinitistonsillitis	@067tuberculosis	@068ectoparasitese.g.lice	@069scabies	@070helminthiasise.g.filariasisascariasisbilharziasishookw	@071chronicdiarrhoeadiseases	@072acutediarrhoeadiseasese.g.salmonellosis	@073acquiredimmunodeficiency	@074fluandflulikevirosis	@075boreliosis	@076otherThickBornDiseases	@077sexuallytransmitteddis.exceptAIDS	@078hepatitisAE	@079hepatitisB	@080hepatitisC	@081herpeszoster	@082herpesoralorgenital	@083malaria	@084meningoencephalitis	@085inflammationofthemiddleear	@086eyeinfections	@087otherInfect	@088otherInfectTEXT	@089leishmaniosis	@090skinmycosiscandidosis	@091bacterialskininfections	@092warts	@093urogenitalinfect.urethritisprostatitis	@094lymphaticnodesswelling	@095mononucleosis	@096amoebiasis	@097tosilasstones
R_5Ax3WveSAb6Zbkp	1	2	4	5	2	7	5	5	1	3	2	4	4	1	2	1	1	0	0	0	0	0	0	0	0	1	0	0	0	0	0	0	0	1	0	0	0	0	0		0	0	0	0	0	0	0	0	0
R_8iU7M3PTYsUsKAB	2
R_86LvQFZjTulqf09	1		8	0	3	3	6	3	1	5	2	7
R_aXy5Af2pUFJUMVT	1		1	0	0	0	3	5	1	1	1	4	4	1	3	0	0	0	0	0	0	0	0	0	0	0	0	0	0	0	0	0	0	0	0	0	0	0	0		0	0	0	0	0	0	0	0	0
R_6uscUDcayBbtTQp	1	2	2	0	0	0
R_3Vmn9YXiKVQ2L7T	1		1	0	0	0	5	6	1	3	1	5
R_afsoTpI0PABMgVn	2		2	0	0	0	4	4	1	2	1		4	1	5	1	0	1	0	0	0	0	0	0	0	1	0	0	0	0	0	0	0	0	0	0	0	1	0		0	0	0	0	0	0	0	0
R_5haXYkZobTS4HTn	2		4	0	0	0	5	4	1	1	1	5	4	1	2	1	0	0	0	0	0	0	0	0	0	1	0	0	0	0	0	0	0	0	0	0	0	0	0		0	0	0	0	0	0	0	0	0
R_9yieJMggt8Av3zD	2		0	0	0	0	3	2	1	3	1	5	3	2	2	0	0	0	0	0	0	0	0	0	0	1	0	0	0	0	0	0	0	0	0	0	0	0	0		0	0	0	0	0	0	0	0	0
R_6RPF0NqqPsViCih	2	1	1	0	0	0	5	5	1	2	1	5	3	1	2	0	0	1	0	0	0	0	0	0	0	1	0	0	0	0	0	0	0	1	0	0	1	0	0		0	0	0	1	0	0	0	0	1
R_0fkBcad37FeNE0t	2		2	0	0	0	4	5	1	3	1	5	4	1	2	0	0	0	0	0	0	0	0	0	0	0	0	0	0	0	0	0	0	0	0	0	1	1	0		0	0	0	0	0	0	0	0	0
R_5bZRQ7PP7uDudJr	2		2	0	0	0	4	5	1	3	1	5	4	1	2	0	0	1	0	0	0	1	0	0	0	1	0	0	0	0	0	0	0	0	0	0	1	1	0		0	0	0	0	0	1	0	0	0
R_3RcRpYGe1manRVH	1		2	0	0	0	3	6	6	1	1	1	2	1	4	0	0	0	0	0	0	0	0	0	0	1	0	0	0	0	0	0	0	0	0	0	0	0	0		0	1	0	0	0	0	0	0	0
R_1BapqVidkA4UOot	2		3	0	0	0	3	4	1	2	1	4	4	1	1	0	0	0	0	0	0	0	0	0	0	1	0	0	0	0	0	0	0	0	0	0	0	0	0		0	0	0	1	0	0	0	0	0
R_3VEturrdK6m3Zs1	1	2	2	0	0	0	3	3	1	1	1	1
R_cIKgHd2iSj5MWyN	1	2	1	0	0	0	3	3	1	1	1	3	4	1	3	1	0	0	0	0	0	0	0	0	0	1	0	0	0	0	0	0	0	0	0	0	0	0	0		0	0	0	1	0	0	0	0	0
R_40ZjlrfPi8ky3Bj	1		0	0	0	0	4	3	1	3	1	5	3	2	2	0	0	1	0	0	0	0	0	0	0	1	0	0	0	0	0	0	0	0	0	0	0	0	0		0	0	0	0	0	0	0	0	0
R_bqJ1T4C9UFpYiVv	1		0	0	0	0	4	5	1	1	1	5	4	1	3	1	1	1	0	0	0	0	0	0	0	0	0	0	0	0	0	0	0	0	0	0	1	0	0		0	0	0	1	0	0	0	0	0
R_cO0R8F9y8M7kyEZ	2
R_77oxXdOmKz68vyZ	2	2	0	0	0	0	4	4	1	1	1	4		1	2	0	0	0	0	0	0	0	0	0	0	0	0	0	0	0	0	0	0	0	0	0	1	0	0		0	0	0	0	0	0	0	0	0
R_9sfWJntnLRIcVi5	1
R_6E8W5Ox6tn38A1n	1	1	1	0	0	0	5	5	1	1	1	5	4	1	3	0	0	1	0	0	0	0	0	0	0	0	1	0	0	0	0	0	0	0	0	0	1	0	0		0	0	0	0	0	0	0	0	0
R_ehAcmEjvYIkOyRT	2
R_2fbjGLD6UceNcWN	1
R_0p0phf5CPp9felL	1		1	0	0	0	4	3	1	2	1	5		1	2	0	0	0	0	0	0	0	1	1	0	1	0	0	0	0	0	0	0	0	0	0	0	0	0		0	0	1	0	0	0	0	0	0
R_bEDUfEng7LIONP7	2	2	3	0	0	0	2	2	2	3	1	4	4	1	4	1	0	0	0	0	0	0	0	1	0	0	0	0	0	0	0	0	0	0	0	0	1	0	1	Atopický ekzém	0	0	1	1	1	1	0	0	1
R_1T6cZlGQ7SbU257	1	1	2	0	0	0	4	5	1	1	1	4	4	1	3	0	0	1	0	0	0	0	0	0	0	1	0	0	0	0	0	0	0	0	0	0	0	0	0		0	0	0	0	0	0	0	0	0
R_d1qfjAaeHFYZCpD	1	2	2	0	0	0
R_abA8ubtB2XpvIGx	1		1	0	0	0	4	5	1	2	1	5	3	1	3	1	0	1	0	1	0	0	0	0	0	0	0	0	0	0	0	0	0	1	0	0	0	0	0		0	0	1	1	0	1	0	0	0
R_b1U2KrliI89aKhv	2
R_cHe65yn4Vy7Ntsh	2		1	0	0	0	4	5	1	2	1	5	4	1	2	0	0	0	0	0	0	0	0	0	0	1	0	0	0	0	0	0	0	0	0	0	0	0	0		0	0	0	1	0	0	1	0	0
R_cYpNKyZ1GCns2m9	2		0	0	0	0	5	4	1	3	1	6	4	1	2	1	0	1	0	0	0	0	0	0	0	1	0	0	0	0	0	0	0	0	0	0	0	0	0		0	0	0	0	0	0	1	0	0
R_cLLoqZ3Y6ON3tzv	2
R_3CWE1CZOoF8soCx	2		1	0	0	0	3	4	1	1	1	4	3	1	4	1	0	1	0	1	0	1	0	0	0	1	0	0	0	0	0	0	0	1	0	0	0	0	0		0	0	0	1	0	0	0	0	0
R_bln8N8aWUkXOPIx	2		1	0	0	0	5	6	5	4	2	4		1	2	0	0	0	0	1	0	0	0	0	0	1	0	0	0	0	0	0	0	0	0	0	0	0	0		0	0	0	1	0	0	0	0	0
R_5oniCoaIagCKQ8l	2	1	1	0	0	0	3	3	1	1	1	5	4	1	1	1	0	0	0	0	0	0	0	0	0	1	0	0	0	0	0	0	0	0	0	0	0	0	0		0	0	0	0	0	0	0	0	0
R_5i4o97G4odZ36oR	2		2	0	0	0	5	5	1	1	1	6		1	1	1	0	0	0	0	0	0	0	0	0	1	0	0	0	0	0	0	0	0	0	0	0	0	0		0	1	0	0	0	0	0	0	0
R_24CKbxcin74tCL3	2
R_5AYDuI7vt3O3VVH	1
R_eh6GMO9kxptw1Cd	1
R_5dSeXN9ybwqp5Q1	2		1	0	0	0	4	5	1	4	1	5	4	1	2	0	0	0	0	0	0	0	0	0	0	1	0	0	0	0	0	0	0	0	0	0	0	0	0		0	0	0	1	0	0	0	0	0
R_1QW4HAaWG47fFaJ	1	2	0	0	0	0	5	4	1	2	1	6		2	2	1	0	0	0	0	0	0	0	0	0	0	0	0	0	0	0	0	0	0	0	0	0	0	0		0	0	0	1	0	0	0	0	0
R_6Kj6SwrwWCKhUtT	1	2	3	0	0	0	5	5	1	1	1	5	4	1	1	1	0	0	0	0	0	0	0	0	0	1	0	0	0	0	0	0	0	0	0	0	0	0	0		0	0	0	0	0	0	0	0	0
R_73c0MhKs7BXafLn	1		2	0	0	0	4	4	3	3	1			1	2	0	0	0	0	0	0	0	0	0	0	0	0	0	0	0	0	0	0	0	0	0	0	0	0		0	0	0	0	0	0	0	0
R_9yvtEXbWWxTaB0N	2		0	0	0	0	3	4	1	4	1	6		1	3	1	0	1	0	0	0	0	0	0	0	0	0	0	0	0	0	0	0	0	0	0	0	0	0		0	0	1	1	0	0	0	0	0
R_3RbjzFG3D5d0PVH	1		1	0	0	0	5	5	1	3	1	6	4	1	2	1	0	1	0	1	0	1	0	0	0	1	0	0	0	0	0	0	0	1	0	0	0	0	0		0	0	0	1	0	0	0	0	1
R_23tjdAAG3FbZE8Z	1
R_eA5USauofs3hdK5	1		1	0	0	0	5	5	2	3	1	5	4	1	2	0	0	0	0	0	0	0	0	0	0	1	0	0	0	0	0	0	0	0	0	0	0	0	0		0	0	0	0	0	0	0	0	0
R_9TB34iSTPhroROR	2		2	0	0	0	4	5	1	1	1	3
R_1ZzSD3Qpf0woP89	1	2	0	0	0	0	4	5	1	3	1	4	4	1	3	1	0	1	0	0	0	0	0	0	0	1	0	0	0	0	0	0	0	0	0	0	1	0	0		0	0	0	0	0	0	0	0	0
R_0BvZOQCo6rdZxQh	2	1	0	0	0	0	1	5	1	2	1	4	4	1	2	1	0	0	0	1	0	0	0	0	0	0	0	0	0	0	0	0	0	0	0	0	0	0	0		0	0	0	1	0	0	0	0	0
R_cG7GssGG4orxXnv	1		2	0	0	0	5	4	1	1	1	6	4	1	1	0	0	0	0	0	0	0	0	0	0	1	0	0	0	0	0	0	0	0	0	0	0	0	0		0	0	0	1	0	0	0	0	0
R_bwNWZ0C6KuWoSs5	2	1	1	0	0	0	4	3	1	1	1	5	4	1	3	0	0	1	0	0	0	0	0	0	0	1	0	0	0	0	0	0	0	0	0	0	1	0	0		0	0	0	0	0	0	0	0	0
R_4YqEi17luoy1aAZ	1	2	1	0	0	0	2	5	1	2	1	5	4	1	4	1	0	1	0	0	0	0	0	0	0	1	0	0	0	0	0	0	0	0	0	0	1	1	0		0	0	0	0	0	0	0	0	1
R_7VQsXcfOyvaCU17	2	2	0	0	0	0	2	2	1	1	1			1	3	1	0	1	0	0	0	0	0	1	0	1	0	0	0	0	0	0	0	0	0	0	1	0	0		0	1	0	1	0	0	0	0
R_5BzNptfcwGmb4Lb	2		1	0	0	0	3	6	1	3	1	4	5	2	1	1	0	0	0	1	0	0	0	0	0	1	0	0	0	0	0	0	0	0	0	0	0	0	0		0	0	0	0	0	0	0	0	0
R_8CI75YJ42NW41GR	2		1	0	0	0	5	6	1	1	1	5	4	1	2	1	1	1	0	1	0	0	0	0	0	1	0	0	0	0	0	0	0	0	0	0	1	0	0		0	0	0	0	0	0	0	0	0
R_cw5iXrHQ5AcCUx7	1		1	0	0	0	4	5	1	3	1	5	5	1	2	0	0	1	0	0	0	0	0	0	0	1	0	0	0	0	0	0	0	0	0	0	0	0	0		0	0	0	0	0	0	0	0	0
R_8ugA3qkHWTo4YEl	1		1	0	0	0	4	4	1	3	1	5	5	1	2	0	0	1	0	0	0	0	0	0	0	1	0	0	0	0	0	0	0	0	0	0	0	0	0		0	0	0	0	0	0	0	0	0
R_5ywsknWlW01xF6B	2		1				5	1	5	5	2	5	2	2	4	0	0	1	0	0	0	0	0	0	0	1	0	0	0	0	0	0	0	0	0	0	0	0	0		0	0	0	0	0	0	0	0	0
R_dokWaEMMnj5mcx7	2	2	3	0	0	0	2	1	1	3	1		3	2	1	1	0	0	0	1	0	0	1	1	0	0	0	0	0	0	0	0	0	1	0	0	1	1	1		0	0	0	1	0	0	0	0
R_9uF3XREmUgEXklT	2	2	1	0	0	0	3	2	5	4	1	5	3	1	3	1	0	1	0	1	0	0	0	0	0	1	0	0	0	0	0	0	0	0	0	0	1	1	0		0	0	0	1	0	0	0	0	1
R_8HOsezvd4RKOveB	2	2	1	0	0	0	5	2	5	4	1	4	3	2	2	0	0	0	0	1	0	0	0	0	0	1	0	0	0	0	0	0	0	0	0	0	0	0	0		0	0	0	1	0	0	0	0	0
R_eDsXnsQopwtlkzj	2		1	0	0	0	3	3	1	3	1	4	2	2	4	0	0	0	0	0	0	0	0	0	0	0	0	0	0	0	0	0	1	1	0	0	0	0	0		0	0	0	0	0	0	1	0	0
R_9tQROjxvqIl6mtT	1
R_204gZXo1tz9n73D	2
R_7VgJXa1jWSMA0Sh	2	2	1	0	0	0	4	2	2	3	1	5	2	1	6	0	0	0	0	0	0	0	0	0	0	1	0	0	0	0	0	0	0	0	0	0	0	0	0		0	0	0	1	0	0	0	0	1
R_9MpYBt5lO8wW3ch	2		2	0	0	0	4	4	1	3	1	4	5	2	2	1	0	1	0	0	0	0	0	0	0	1	0	0	0	0	0	0	0	0	0	0	1	0	0		0	0	0	0	0	0	1	0	1
R_6KySVZNOU1b7Hlr	2	2	0	0	0	0	3	4	1	3	1	3	4	1	4	1	0	1	0	0	0	0	0	0	0	1	0	0	0	0	0	0	0	0	0	0	0	0	0		0	0	0	0	0	1	0	0	0
R_0AmDOK0Y4TZpF5P	1	2	2	0	0	0	5	3	2	4	1	5	4	1	1	1	0	0	0	1	0	0	0	0	0	1	0	0	0	0	0	0	0	0	0	0	1	0	0		0	0	0	0	0	0	0	0	1
R_0xGW5ggn32GADpb	2	1	1	0	0	0	5	5	2	4	1	5	3	1	2	1	0	1	0	0	0	0	0	0	0	1	0	0	0	0	0	0	0	0	0	0	1	1	0		0	0	1	1	0	0	1	0	0
R_3CSaMR6LSQzxsWh	2	1	1	0	0	0	3	5	2	4	1	4	4	1	5	1	1	1	0	1	0	0	0	0	0	0	0	0	0	0	0	0	0	0	0	0	0	0	0		0	1	0	0	0	0	0	0	0
R_3ypnDaHBseHwY3H	1	2	1	0	0	0	5	5	1	4	1	5	4	2	2	1	1	0	0	0	0	0	0	0	0	0	0	0	0	0	0	0	0	0	0	0	1	0	0		0	0	0	0	0	0	0	0	0
R_3BLuyaCYvxUrniR	2		3	0	0	0	2	6	1	1	1	2	4	1	1	0	0	1	0	1	0	0	1	0	0	1	0	0	0	0	0	0	0	1	0	0	1	0	0		0	0	0	1	0	0	0	0	0
R_difHiyKt4t2lSsZ	2	2	1	0	0	0	5	5	2	4	1	5	4	1	3	0	0	1	0	0	0	0	0	0	0	1	0	0	0	0	0	0	0	0	0	0	0	0	0		0	0	0	0	0	0	0	0	0
R_aXAY8igumQLj6wl	2	1	2				5	4	1	5	1	5	3	1	3	0	0	1	0	0	0	0	0	1	0	1	0	0	0	0	0	0	0	0	0	0	1	0	0		0	1	0	0	0	0	1	0	1
R_6JqTYex3xgJiVKZ	2	1	0	0	0	0	4	4	1	5	1	6	5	1	4	1	0	1	0	0	0	0	0	0	0	1	0	0	0	0	0	0	0	0	0	0	1	0	0		0	0	0	1	0	0	0	0	1
R_cO6koQnYiNdm9HD	2		1	0	0	0	3	3	1	2	1	5	4	1	3	1	0	1	0	0	0	0	0	0	0	1	0	0	0	0	0	0	0	0	0	0	0	0	0		0	0	0	1	0	0	0	0	0
R_9vmIByZmMHRa4Lz	2		2	0	0	0	3	1	2	4	1		4	1	3	1	0	1	0	0	0	1	0	0	0	1	0	1	0	0	0	0	0	0	0	0	1	0	0		0	0	0	1	0	0	1	0
R_9ny3JI7Wou27F1X	2		2	0	0	0	5	5	2	4	1	6	5	2	1	0	0	0	0	1	0	0	0	0	0	0	0	0	0	0	0	0	0	0	0	0	0	0	0		0	0	0	1	0	1	0	0	0
R_6lrCumhe0W5wqEd	2		3	0	0	0	4	5	2	4	1	4	4	1	2	0	0	0	0	0	0	0	0	0	0	1	0	0	0	0	0	0	0	0	0	0	0	0	0		0	0	0	0	0	0	0	0	0
R_a9IkaAUlfTCGvhH	2		1	0	0	0
R_8BxiUHXFrLw8xY9	2	2	2	0	0	0	3	3	2	5	1	5	4	1	3	0	0	1	0	0	0	0	0	0	0	1	0	0	0	0	0	0	0	1	0	0	0	1	0		0	0	0	0	0	0	0	0	0
R_5d6DqiIHQc3qPBj	2	1	0	0	0	0	3	3	1	5	1	5	4	1	2	0	0	0	0	0	0	0	0	0	0	0	0	0	0	0	0	0	0	0	0	0	0	0	0		0	0	0	0	0	0	0	0	0
R_1AnOEPPrz7JmrpX	2	1	2	0	0	0	3	5	1	4	1	6	4	1	5	0	0	1	0	1	0	0	0	0	0	1	0	0	0	0	0	0	0	0	0	0	1	0	0		0	0	0	0	0	0	0	0	1
R_9T985n8TtmVQsg5	2
R_74Kv9qEcofjQPZ3	2	1	1	0	0	0	3	5	1	3	1	5	4	1	2	1	0	1	0	0	0	0	0	0	0	1	0	0	0	0	0	0	0	0	0	0	1	0	0		0	0	0	0	0	0	0	0	0
R_0ImNmWUBxWSgOBn	2		1	0	0	0	5	3	1	1	1		3	1	3	1	0	1	0	0	0	0	0	0	0	1	0	0	0	0	0	0	0	0	0	0	0	0	0		0	0	0	0	0	0	0	0
R_8pq39yDhMsBhFw9	2	1	2	0	0	0	3	3	1	3	1	5	3	2	2	1	0	1	0	0	0	0	1	1	0	1	0	0	0	0	0	0	0	0	0	0	1	1	0		0	0	0	1	0	0	0	0	0
R_6ru3X6Y3HIkvXKJ	2		0	0	0	0	4	3	1	3	1	4	3	1	5	0	0	1	0	0	0	0	0	0	0	0	0	0	0	0	0	0	0	0	0	0	0	1	0		0	0	0	0	1	0	0	0	0
R_eD8fBVZ4womQHEp	2	2	2	0	0	0	3	3	1	3	1		3	2	2	0	0	1	0	0	0	0	0	0	0	1	0	0	0	0	0	0	0	0	0	0	1	0	0		0	0	0	0	0	0	0	0
R_bvLrtHex6F7FJzv	2	2	1				4	2	2	4	1	5	3	2	6	1	1	1	0	0	0	0	0	0	1	1	0	0	0	0	0	0	0	1	0	0	0	1	0		0	1	0	0	1	0	0	0	1
R_eresdNOZO8BI3pX	2		1	0	0	0	4	2	2	3	2	4	3	1	2	1	0	1	0	0	0	0	0	0	0	1	0	0	0	0	0	0	0	1	0	0	0	0	1	atopický ekzém	0	0	0	1	0	0	0	0	0
R_022m9fIlkUaC5pP	2		1	0	0	0	3	3	1	3	1	5	4	1	2	1	0	0	0	0	0	0	0	0	0	1	0	0	0	0	0	0	0	1	0	0	0	0	1	atopický ekzém	0	0	0	1	0	0	0	0	0
R_86MkI38wgsLWGot	2		0	0	0	0
R_eXq5xNTz2i9p1nn	2		2	0	0	0	5	5	1	2	1	6	3	1	1	0	0	0	0	0	0	0	0	0	0	1	0	0	0	0	0	0	0	0	0	0	0	0	0		0	0	0	1	0	0	0	0	0
R_0vzi5e9tFtDmL6B	2	2	0	0	0	0	5	5	3	3	1	5	4	1	5	1	0	0	0	0	0	0	0	0	0	0	0	0	0	0	0	0	0	0	0	0	0	0	0		0	0	0	0	1	0	0	0	0
R_54Gjc5YALCLwxnL	2	2	1	0	0	0	5	2	1	2	1	5	4	2	2	0	0	0	0	1	0	0	0	0	0	1	0	0	0	0	0	0	0	0	0	0	0	0	0		0	0	0	1	0	0	0	0	0
R_88P9tGbYJrxhSRv	2	1	1	0	0	0	3	3	1	3	1	2
R_6JevsYpT7HQKqgZ	2		1	0	0	0	4	4	1	4	1	5	3	2	3	0	0	0	0	0	0	0	0	0	0	1	0	0	0	0	0	0	0	0	0	0	0	0	0		0	0	0	1	0	1	0	0	0
R_9Rd7srE4wjfVflH	2	2	1	0	0	0
R_0OmYAjG2e7WpGcZ	2	2	1	0	0	0	4	5	1	5	1	4	2	2	5	1	0	1	0	1	0	0	0	0	0	1	0	0	0	0	0	0	0	0	0	0	0	0	0		0	0	1	0	0	0	0	0	0
R_9TTJRCEiRdegk7P	2		1	0	0	0	3	4	1	4	1	4	4	1	1	0	0	0	0	0	0	0	0	0	0	0	0	0	0	0	0	0	0	0	0	0	0	0	0		0	1	0	1	0	0	0	0	0
R_egnjxjQYU7kBKXb	2		1	0	0	0	4	4	1	4	1	4		1	1	0	0	0	0	1	0	0	0	0	0	0	0	0	0	0	0	0	0	0	0	0	0	0	0		0	0	0	0	0	0	0	0	0
R_9BmIOrPg1JzPs6F	2
R_b7UHJWEtV5MOHwV	2	2	1	0	0	0	2	3	1	2	1	3	5	2	2	0	0	0	0	0	0	0	1	1	0	1	0	0	0	0	0	0	0	0	0	0	0	0	0		0	0	0	1	0	0	0	0	0
R_6fWtLcGB7FfJ0iN	2	2	1	0	0	0	2	3	1	2	1	3	3	2	2	0	0	0	0	0	0	0	0	1	0	1	0	0	0	0	0	0	0	0	0	0	0	1	0		0	0	0	1	0	0	0	0	0
R_dbxvy3E1gIALFnT	2	1	0	0	0	0	2	5	1	4	1	3	4	1	3	0	0	0	0	1	0	0	0	0	0	1	0	0	0	0	0	0	0	0	0	0	0	0	0		0	0	0	0	0	0	1	0	0
R_6kXIbJq89GOTQoJ	1	1	4	0	0	0	6	2	1	1	1	6	4	1	3	0	0	0	0	0	0	0	0	0	0	1	0	0	0	0	0	0	0	0	0	0	0	0	0		0	0	1	0	0	0	0	0	0
R_eJ104fQ5xp8LddP	2	2	1	0	0	0	2	5	1	4	1	3	3	1	2	1	0	1	0	0	0	0	0	0	0	1	0	0	0	0	0	0	0	0	0	0	1	0	0		0	0	0	0	0	0	1	0	0
R_6FqNyA6iskaVhQh	1		1	0	0	0
R_4YZwsR5r30Z58G1	1
R_b8dQu5qT5LjabKR	1		1	0	0	0	2	3	1	4	1	5		1	2	1	0	0	0	0	0	0	0	0	0	0	0	0	0	0	0	0	0	0	0	0	0	0	0		0	0	0	1	0	0	0	0	0
R_dashj19O1mFIY2F	1	1	1	0	0	0	6	6	1	4	1	6	3	1	2	0	0	0	0	0	0	0	0	0	0	0	0	0	0	0	0	0	0	0	0	0	0	0	0		0	0	0	0	0	0	0	0	0
R_b2FRZAWfccLBBZj	1
R_9Gn6vh7RdyF8Y61	1
R_eYhQwdHrww3G7rL	1	2	1	0	0	0	5	5	1	4	1	6	4	1	2	1	0	0	0	0	0	0	0	0	0	0	0	0	0	0	0	0	0	0	0	0	0	0	0		0	0	0	0	0	0	0	0	0
R_4O8MHZWzYtCiHVr	2	2	0	0	0	0	2	5	1	2	1	4	4	1	4	1	1	1	0	1	0	0	0	0	0	1	0	0	0	0	0	0	0	0	0	0	0	0	0		0	0	0	1	0	0	1	0	0
R_9XmDsJ3js3Ebaw5	1		1	0	0	0	4	5	2	5	1	5	4	1	2	1	0	1	0	0	0	0	0	0	0	0	0	0	0	0	0	0	1	1	0	0	0	0	1	atopie	0	0	0	0	0	0	0	0	0
R_71EQK6Igz08VtlP	1		1	0	0	0	5	5	2	5	1	5		1
R_6lBXke8pRP3LyQd	1	2	1	0	0	0	4	3	1	4	1	4	3	2	2	1	0	1	0	0	0	0	0	1	0	0	0	0	0	0	0	0	0	0	0	0	1	1	0		0	0	0	1	0	1	0	0	0
R_6hB9VCUbjua7Jrf	1	2	3	0	0	0	6	5	1	3	1	5	4	1	1	0	1	1	0	0	0	0	0	0	0	0	0	0	0	0	0	0	0	0	0	0	0	0	0		0	0	0	0	0	0	0	0	0
R_3wloVswEHS51F1b	1	2	1	0	0	0	4	2	1	5	1	6	3	1	1	0	0	0	0	0	0	0	0	0	0	0	0	0	0	0	0	0	0	0	0	0	0	0	0		0	0	0	0	0	0	0	0	0
R_6DPA5Kvr9qF8sND	2	2	1	0	0	0	5	5	1	4	1	6
R_9uZBHKEDfH9OXD7	2	2	1	0	0	0	2	4	1	1	1	3	3	1	1	1	0	1	0	1	0	0	0	1	0	1	1	0	0	0	0	0	0	0	0	0	1	1	0		0	0	0	0	0	0	0	0	1
R_8eahOUDuGVOEbQN	1	1	4	0	0	0	4	2	5	3	2	4		1	2	0	0	0	0	0	0	0	0	0	0	1	0	0	0	0	0	0	0	0	0	0	0	0	0		0	1	0	1	0	0	0	0	0
R_8ffKe0JHogYjuBv	2	2	0	0	0	0	2	5	1	2	1	2	4	1	1	1	0	1	0	0	0	0	0	0	0	1	0	0	0	0	0	0	0	0	0	0	1	0	0		0	0	0	0	0	0	0	0	0
R_6FlL5aFarhxpCzX	1		1	0	0	0	5	5	1	4	1	4	3	1	1	1	0	1	0	0	0	0	1	0	0	1	0	0	0	0	0	0	0	1	0	0	0	0	0		0	0	0	0	0	0	0	0	0
R_5u6OUtmiVlPd9Up	1
R_3kk5M1AhAhJkcmx	1	2	1	0	0	0	2	2	2	5	1	3	4	1	3	0	0	1	0	0	0	0	0	0	0	0	0	0	0	0	0	0	0	0	0	0	0	0	1	mikotické onemocn?ní k?že	0	0	0	1	0	0	0	0	0
R_b4vKxXiPhp0cRG5	1	2	2	0	0	0	5	5	1	3	1	6	4	1	2	1	0	1	0	1	0	0	0	0	0	1	0	0	0	0	0	0	1	0	0	0	0	0	0		0	0	0	0	0	0	0	0	0
R_0CFBC4iLZpsIost	2		1	0	0	0	5	5	1	4	1	5	4	1	2	0	0	0	0	0	0	0	0	0	0	1	0	0	0	0	0	0	0	0	0	0	0	0	0		0	1	1	1	0	0	0	0	1
R_2geyKtCdWDfKs8R	1	2	1	0	0	0
R_3VjZYG3tn4L2jul	2	2	0	0	0	0	4	3	1	4	1	5	3	2	2	1	0	1	0	1	0	0	0	0	0	0	0	0	0	0	0	0	0	0	0	0	0	0	0		0	0	0	1	0	0	0	0	0
R_4YCcagMH5FJcYKN	2		1	0	0	0	5	2	1	2	1	5	4	1	2	1	0	1	0	0	0	0	0	1	0	1	0	0	0	0	0	0	0	1	0	0	1	0	0		0	0	0	1	0	0	0	0	0
R_eScp5H2ysBhUMUR	1	1	1	0	0	0	6	6	2	5	1	5	3	1	2	1	0	1	0	1	0	0	0	1	0	1	0	0	0	0	0	0	1	1	0	0	0	0	0		0	0	0	1	0	0	0	0	0
R_eb9RRPFtKj5NGSx	2	2	0	0	0	0	4	3	1	4	1	5	3	2	2	1	0	0	0	1	0	0	0	0	0	0	0	0	0	0	0	0	0	0	0	0	0	0	0		0	0	0	1	0	0	0	0	0
R_5cgwDUjWs3sZMZT	2	2	1	0	0	0	5	6	1	3	1	5	4	1	2	0	0	0	0	0	0	0	0	0	0	1	1	0	0	0	0	0	0	0	0	0	0	0	0		0	0	0	1	0	0	0	0	0
R_54EIDB8I6lF4CdD	1
R_2lSJ3Vp6Kc6TsBT	2	2	1	0	0	0	4	2	3	3	1	3	2	2	6	1	0	1	0	1	1	0	1	0	0	1	0	0	0	0	0	0	0	0	0	0	1	0	1	prase?í ch?ipka	0	1	0	0	0	0	1	0	0
R_3qGVcg1cNtYng5n	2	2	2	0	0	0	2	6	3	4	2	5	4	1	4	1	0	1	0	0	0	0	0	1	1	1	0	0	0	0	0	0	0	0	0	0	1	0	0		0	0	0	0	0	0	0	0	0
R_bNni3W6NfuOqKbj	2	1	0	0	0	0	1	4	1	3	1	1	4	1	1	0	1	1	0	1	0	0	0	0	0	1	0	0	0	0	0	0	0	1	0	0	0	0	0		0	1	1	0	0	0	0	0	0
R_d13wmuHpz5q4w2F	2		2	0	0	0	2	4	1	3	1	3	4	1	6	0	0	1	0	0	0	0	0	0	0	0	0	0	0	0	0	0	0	0	0	0	0	0	0		0	0	0	0	0	0	0	0	0
R_40BSZOjghA7u9AF	2	1	1	0	0	0	5	5	1	1	1	5	4	1	2	1	0	1	0	0	0	0	0	0	0	1	0	0	0	0	0	0	0	0	0	0	0	0	0		0	0	0	1	0	1	0	0	0
R_3ksu2oaK5fWbAkB	2	2	1	0	0	0	5	5	1	2	1	6	4	1	2	1	0	1	0	1	0	1	0	0	0	1	1	0	0	0	0	0	0	1	0	0	0	1	1	neštovice	0	0	0	1	0	0	0	0	0
R_80q9VYx5yLDG0xn	2	2	2	0	0	0	3	4	1	1	1	2	4	1	3	1	0	1	0	0	0	0	0	0	0	0	0	0	0	0	0	0	0	0	0	0	0	0	0		0	0	0	0	1	0	0	0	0
R_a3OL66PsoCSgnQx	2	1	3	0	0	0	4	2	3	4	2	5	3	1	4	0	0	1	0	0	0	0	0	0	0	1	0	0	0	0	0	0	0	0	0	0	0	1	0		0	0	0	0	1	0	0	0	0
R_5ooRyRHlnXKTYu9	2		3	0	0	0	4	2	1	1	1	4	3	1	2	1	0	1	0	0	0	0	0	0	0	1	0	0	0	0	0	0	0	1	0	0	0	1	0		0	0	0	1	0	0	0	0	0
R_bw7l9a4xwzFtq4t	2		3	0	0	0	3	2	1	2	1	4	3	1	2	1	0	0	0	0	0	0	0	0	0	1	0	0	0	0	0	0	0	1	0	0	0	1	0		0	0	0	1	0	0	0	0	0
R_bgyscayGnJ2HcFL	2		1	0	0	0	5	5	2	4	1	5	4	1	3	1	0	1	0	0	0	0	0	0	0	1	0	1	0	0	0	0	0	0	0	0	1	1	0		0	1	0	1	1	0	0	0	0
R_0BbXKeldlPreHRz	2	2	0	0	0	0	3	3	1	3	1	5	4	1	2	1	0	0	0	1	0	0	0	0	0	1	0	0	0	0	0	0	0	0	0	0	0	0	0		0	0	0	1	0	0	0	0	0
R_4VeBjG4hIkWFlzv	2		1	0	0	0	4	5	1	5		3	4	1	3	1	1	1	0	1	0	0	0	1	0	1	1	0	0	0	0	0	0	0	0	0	0	0	0		0	0	0	1	0	0	1	0	1
R_5At2jAOQaUChuip	2	1	1	0	0	0	5	3	1	4	1	5	3	2	3	0	0	1	0	1	0	0	0	0	0	1	0	0	0	0	0	0	0	0	0	0	1	1	0		0	0	0	0	0	0	0	0	0
R_6tEszNMnTYlQZZb	2	1	1	0	0	0	5	5	1	4	1	5	3	1	2	0	0	1	0	1	0	0	0	0	0	1	0	0	0	0	0	0	0	0	0	0	1	0	0		0	0	0	1	0	0	0	0	0
R_25DCwAnomlaapUx	2	1	1	0	0	0	5	4	2	3	1	6	4	1	1	1	0	1	0	0	0	0	0	0	0	1	0	0	0	0	0	0	0	0	0	0	1	0	0		0	0	0	0	0	0	0	0	0
R_0dBwBgFfGc4uqJn	2	2	1	0	0	0	5	5	1	2	1	5	4	1	2	0	0	1	0	0	0	0	0	0	0	1	0	0	0	0	1	0	0	1	0	0	0	1	0		0	0	0	0	0	0	0	0	0
R_8v8wM0ooZmd7QGx	2	2	0	0	0	0	4	4	1	3	1		4	1	2	0	0	0	0	0	0	0	0	0	0	0	0	0	0	0	0	0	0	0	0	0	0	0	0		0	0	0	1	0	0	0	0
R_0unc1fPTCR057N3	2	2	0	0	0	0	5	4	1	4	1	4	3	1	3	1	1	1	0	1	0	0	0	0	0	1	0	0	0	0	0	0	0	0	0	0	1	0	0		0	0	0	1	0	0	0	0	0
R_cLUoeNbT8imst0h	2		1	0	0	0	3	4	1	4	1	4	3	1	4	0	0	0	0	0	0	0	0	0	0	0	0	0	0	0	0	0	0	0	0	0	0	0	1	angina	0	0	0	1	0	0	0	0	0
R_803PTbj4yrMhiCx	2	2	0	0	0	0	5	3	1	6	1	6	3	2	2	0	0	1	0	1	0	0	1	0	0	1	0	0	0	0	0	0	0	0	0	0	0	0	0		0	0	0	1	0	0	1	0	0
R_8cSYv2qLx4qRHud	2	2	1	0	0	0	3	2	4	4	1	4	4	1	2	1	0	0	0	0	0	0	0	0	0	1	0	0	0	0	0	0	0	0	0	0	1	0	0		0	0	0	0	0	0	0	0	0
R_0TZeowgYlYtITpH	2	2	1	0	0	0	3	5	4	4	1	4	4	1	3	0	0	0	0	0	0	0	0	0	0	1	0	0	0	0	0	0	0	0	0	0	1	0	0		0	0	0	0	0	0	0	0	0
R_0dfCxTGh6eQc1kV	2	1	1	0	0	0	3	4	1	4	1	5	3	2	3	0	0	1	0	0	0	0	0	0	0	1	0	0	0	0	0	0	0	1	0	0	1	0	0		0	0	1	0	0	0	0	0	0
R_6gLoix7KHu5bCQd	2	2	1	0	0	0
R_8jI6Ih0tSvXKNO5	2	2	0	0	0	0	5	3	1	4	1	5	4	1	3	1	1	1	0	1	0	0	0	0	0	1	0	0	0	0	0	0	0	0	0	0	1	0	0		0	0	0	1	0	0	0	0	0
R_08RzxXsOS9LaJHT	1	2	1	0	0	0
R_cZbcfF9P7IDI8mh	1		1	0	0	0	3	5	1	3	1	4	4	1	1	0	0	0	0	0	0	0	0	0	0	0	0	0	0	0	0	0	0	1	0	0	0	0	0		0	0	0	0	0	0	0	0	0
R_3Qnfif2mWShE6ax	2		1	0	0	0	2	3	1	4	1		4	1	2	0	0	0	0	0	0	0	0	1	0	1	0	0	0	0	0	0	0	0	0	0	0	1	0		0	0	1	0	0	0	0	0
R_3vLHAyb6FUlAdUh	2		2	0	0	0	5	5	5	4	1	5	3	1	2	0	0	1	0	0	0	0	0	0	0	1	0	0	0	0	0	0	0	0	0	0	1	0	1	"asthma, alergie (na rozto?e, na pr	0	0	0	0	0	0	0	0	0
R_2rQLISaL3FYOGWN	2	2	1	0	0	0	2	5	1	2	1	5	3	2	3	1	0	1	0	0	0	0	0	0	0	1	0	0	0	0	0	0	0	0	0	0	0	0	0		0	0	0	1	0	0	0	0	0
R_8x20eUdHSS67uyp	2		1	0	0	0	5	6	1	5	1	6	4	1	2	1	0	0	0	1	0	0	0	0	0	0	0	0	0	0	0	0	0	1	0	0	0	0	0		0	1	1	0	0	1	1	0	0
R_9EU4bkTjZJA2cw5	2	2	1	0	0	0	4	4	1	4	1	5	2	3	2	1	0	0	0	0	0	0	0	0	0	1	0	0	0	0	0	0	0	0	0	0	0	0	0		0	0	0	0	0	0	0	0	0
R_ac59ZcIKSe9AU4Z	2		2	0	0	0	5	3	4	4	1	4	4	1	2	1	1	1	0	0	0	0	0	0	0	1	0	0	0	0	0	0	0	0	0	0	1	1	0		0	0	0	0	0	0	0	0	0
R_5BaUFhoUjroCfhX	2	2	1	0	0	0	5	2	1	4	1	4	4	1	2	0	0	1	0	0	0	1	0	0	0	0	0	0	0	0	0	0	0	0	0	0	0	0	1	?erný kašel	0	0	0	0	0	0	0	0	0
R_3TRepCTRnLP5mmx	2	2	0	0	0	0	3	4	1	1	1	5	3	1	6	1	0	0	0	0	0	0	0	1	0	1	0	0	0	0	0	0	0	1	0	0	0	0	1	chlamidie	0	0	0	0	0	0	0	0	0
R_0MmzgBS0h9hS96t	2
R_0DO1Cm3bXW3Gz7D	2		1	0	0	0	4	3	1	4	1	5	3	2	2	0	0	1	0	0	0	0	0	0	0	1	0	0	0	0	0	0	0	0	0	0	1	0	0		0	0	0	1	0	0	0	0	0
R_1YVFkiAf2sGMmON	2	1	1	0	0	0
R_8HxlJ1tl5f689W5	2	1	1	0	0	0	4	4	1	3	1	4	4	1	2	1	0	1	0	0	0	0	0	0	0	1	0	0	0	0	0	0	0	1	0	0	1	1	0		0	1	0	0	0	0	0	0	1
R_bgD3hC5gBUoEj1X	2		1	0	0	0	4	4	2	4	1	4	4	1	3	1	0	0	0	1	0	1	0	0	0	1	0	0	0	0	0	0	0	1	0	0	0	0	0		0	1	1	1	0	0	0	0	0
R_bfKv8deoyR7w2J7	2		1	0	0	0	6	5	1	3	1	5		1	1	0	0	0	0	1	0	0	0	0	0	0	0	0	0	0	0	0	0	0	0	0	0	1	0		0	0	0	1	0	0	0	0	0
R_3xuTUzS6FWoxYR7	2		0	0	0	0	5	2	1	3	1	3	3	2	1	1	0	0	0	0	0	0	0	0	0	0	0	0	0	0	0	0	0	1	0	0	1	0	0		0	1	0	1	0	0	0	0	0
R_d4qMDhUaz5J9d9X	2		3	0	0	0	2	2	1	2	1	3	2	2	2	1	1	1	0	0	0	0	0	0	0	0	0	0	0	0	0	0	0	0	0	0	1	0	0		0	0	0	0	0	0	0	0	0
R_6utTQzhyaZzEuRD	2	1	1	0	0	0	2	1	2	5	1	3	2	2	5	1	0	0	0	1	0	0	0	0	0	1	0	0	0	0	0	0	0	0	0	0	1	1	0		0	1	1	0	0	0	1	0	0
R_ewwskPBW68sHGzX	2	2	2	0	0	0	5	5	1	3	1	5	4	1	2	0	0	0	0	0	0	0	0	0	0	1	0	0	0	0	0	0	0	0	0	0	0	0	0		0	0	0	0	0	0	0	0	0
R_efXlpD7fm1Oa4a9	2	1	1	0	0	0	5	4	2	4	1	5	2	3	2	1	0	1	0	0	0	0	0	0	0	1	0	0	0	0	0	0	0	1	0	0	1	0	0		0	0	0	1	0	0	0	0	0
R_8ldnypF6Yo8Jlk1	2		1	0	0	0	5	5	1	4	1	5	3	1	2	1	0	1	0	0	0	0	0	0	0	1	0	0	0	0	0	0	1	1	0	0	0	1	0		0	0	0	1	1	0	0	0	0
R_bIbzdLgdTHkZ3oN	2
R_3q0VVDeE74sATDn	1
R_eS45jVQBbEh3P9j	1	1	1	0	0	0	3	4	1	4	2	5	4	1	2	1	0	1	0	0	0	0	0	0	0	1	0	0	0	0	0	0	0	0	0	0	0	0	0		0	0	0	1	0	0	0	0	0
R_7X8L8fGd3cYOKYl	1	2	1				4	3	1	4	2	5	4	1	2	1	1	1	0	0	0	0	0	0	0	1	0	0	0	0	0	0	0	0	0	0	0	0	0		0	0	0	1	0	0	0	0	0
R_5n0AaqMXF6llCJf	1	2	0	0	0	0	4	3	2	5	1		4	1	2	1	0	1	0	0	0	0	0	1	0	0	0	0	0	0	0	0	0	0	0	0	0	0	0		0	0	0	1	0	0	0	0
R_9pFSulQDEq61BBj	1	1	1	0	0	0	5	3	5	5	2	5	4	1	2	0	1	1	0	1	0	0	0	0	0	1	1	0	0	0	0	0	1	0	0	0	0	0	0		0	0	0	1	0	0	0	0	0
R_51Msr0CKT6cnfoN	1	2	2	0	0	0	3	5	1	2	1	4	4	1	2	1	0	1	0	1	0	0	0	0	0	1	0	0	0	0	0	0	0	1	0	0	0	1	0		0	0	0	1	0	0	1	0	0
R_d7lfeexmGpV3WTz	1	1	1	0	0	0
R_eF1rus8pmV63l2Z	1	1	1	0	0	0	4	3	1	5	1	4	4	1	1	0	0	0	0	0	0	0	0	0	0	0	0	0	0	0	0	0	0	0	0	0	0	0	0		0	0	0	0	0	0	0	0	0
R_9XmNqDVuUeZWmzP	2
R_6L0JOJYSCrqzVrL	2	2	0	0	0	0	3	6	5	3	2	2	4	2	6	0	0	1	0	0	0	0	1	0	1	0	0	0	0	0	0	0	0	0	0	0	1	0	0		0	0	0	0	0	0	0	0	1
R_3WrsaNhbOYoFykt	1	2	1	0	0	0
R_80mbT6fI1v4SyUJ	2		1	0	0	0	3	4	4	3	1	4	2	1
R_e3yZ72onzHmgT2t	1	2	1	0	0	0	6	4	1	4	1	7	4	1	1	1	0	1	0	0	0	0	0	0	0	1	0	0	0	0	0	0	0	0	0	0	1	0	0		0	0	0	0	0	0	0	0	0
R_2rhKMedJ62m19Nr	1
R_83djHIKdKvKxsIB	1
R_87GBPdvbrxitkeV	2		1	0	0	0
R_1NEa5ViTTIMwJYV	2	2	1	0	0	0	4	4	2	4	1	5	4	1	2	1	1	1	0	0	0	0	0	0	0	0	0	0	0	0	0	0	0	0	0	0	1	0	0		0	0	0	0	0	0	0	0	1
R_3VqSWhEMYQicb3f	2		2	0	0	0	1	1	5	3	2	1	5	2	1	1	1	0	0	1	0	0	0	1	0	1	0	0	0	0	0	0	0	1	0	0	0	1	0		0	1	1	1	0	0	0	0	0
R_6MtxpsS1kZYgOCp	2		1	0	0	0	3	5	2	3	1	4	3	2	5	1	0	0	0	0	0	0	0	0	0	0	0	0	0	0	0	0	0	0	0	0	0	0	0		0	0	0	0	1	0	1	0	0
R_7VE6nJOg4dOlhpb	1
R_8fdTda96HP7jQBT	1	2	1	0	0	0	6	5	1	4	1		4	1	1	1	0	0	0	0	0	0	0	0	0	0	0	0	0	0	0	0	0	0	0	0	0	0	0		0	0	0	0	0	0	0	0
R_aW9SQksDIAG7TRr	2	2	1	0	0	0	2	4	3	4	1		3	1	2	1	0	0	0	1	0	0	0	0	0	1	0	0	0	0	0	0	0	0	0	0	0	0	0		0	1	0	1	0	0	0	0
R_eIMgnMb7Cni4rQh	2
R_6MAnuyz9aNIlIaN	1		1	0	0	0
R_bQHRgSSElCIPpSl	1
R_bJCorVYXhPpp64d	1	2	2	0	0	0	3	4	2	5	1	4	4	1	2	0	0	1	0	0	0	0	0	0	0	1	0	0	0	0	0	0	0	0	0	0	0	0	0		0	0	0	0	0	0	0	0	0
R_2cn1Ov7PsWKfcuF	1	2	2	0	0	0	4	3	2	5	1	5	4	1	2	1	0	0	0	0	0	0	0	0	0	1	0	0	0	0	0	0	0	0	0	0	0	0	0		0	0	0	0	0	0	0	0	0
R_abho7mJ5jDZTdqZ	2	1	1	0	0	0	2	5	1	3	1	3	4	1	6	1	1	1	0	0	0	0	0	1	0	1	0	0	0	0	0	0	0	1	0	0	0	1	0		0	0	0	1	1	0	0	0	1
R_7P0N3tkZM1Um8oB	1
R_5A845gqjyWcKj3L	1	2	1	0	0	0
R_0wDc1Jc8Y9XaR4F	1	2	2	0	0	0
R_1MSdXo3c8ePEvQ1	2	2	0	0	0	0	3	4	1	4	2	5	4	1	2	1	0	1	0	0	0	0	0	0	0	1	0	0	0	0	0	0	0	0	0	0	1	1	0		0	1	0	1	0	0	1	0	0
R_2rCvGHaGt8a8VUN	1	2	1	0	0	0	5	4	3	3	1	5	3	1	4	0	0	0	0	1	0	0	0	0	0	1	0	0	0	1	0	0	0	0	0	0	1	0	0		0	0	0	0	0	0	0	0	0
R_0Bru4qJ2ttwptJ3	1		0	0	0	0	2	3	6	4	2	3	3	2	4	1	0	0	0	0	0	0	0	1	0	1	0	0	0	0	0	0	0	0	0	0	0	0	0		0	0	0	0	0	0	0	0	0
R_e5t5jr5lLfVHvFP	2	2	1	0	0	0	3	4	5	5	2		5	2	3	1	1	1	0	0	0	0	0	0	0	1	0	0	0	0	0	0	0	0	0	0	0	1	0		0	0	0	1	0	0	0	0
R_eL5V6MT4Wibqdc9	1	2	3	0	0	0	5	2	3	4	1	4	4	1	4	1	0	1	0	0	0	0	0	0	0	1	0	0	0	0	0	0	0	0	0	0	0	0	0		0	0	0	0	0	0	0	0	0
R_6Xs25fhWSA9Oatn	1	2	2	0	0	0	4	5	5	5	1	5	4	1	3	0	0	0	0	0	0	0	0	0	0	1	0	0	0	0	0	0	0	0	0	0	0	0	0		0	0	0	0	0	0	0	0	0
R_3lwHtLpu6pKX5Z3	2	2	0	0	0	0	4	4	2	5		5	4	1	3	1	1	1	0	1	0	1	1	1	0	1	0	0	0	0	0	0	0	0	0	0	1	1	0		0	0	0	1	1	0	1	0	1
R_ezgXe6psxG1ZaoB	1	2	1	0	0	0	5	3	1	5	1	5	4	1	2	0	0	0	0	0	0	0	0	0	0	0	0	0	0	0	0	0	0	0	0	0	1	0	0		0	0	0	0	0	0	0	0	1
R_5bdZjtFScLmnKMl	2	1	0	0	0	0	2	5	1	4	1		4	1	1	0	0	0	0	1	0	0	0	0	0	1	0	0	0	0	0	0	0	0	0	0	0	0	0		0	0	0	0	0	0	0	0
R_bQ0Iu2gvimjCA1D	1
R_9p2PfSwHG0HxPYV	1		0	0	0	0	3	4	2	5	1	4	4	1	2	1	1	1	0	1	0	0	1	1	0	1	1	0	0	0	0	0	0	1	0	0	0	0	0		0	0	0	1	0	0	0	0	0
R_bx3QwUZKd4oYpet	2	2	1	0	0	0	5	4	5	3	2	5	4	1	2	1	0	1	0	1	0	0	0	0	0	1	0	0	0	0	0	0	0	0	0	0	0	0	0		0	0	1	0	0	0	1	0	1
R_5jBV5oyWFS8Pgax	2		2	0	0	0
R_6EfWgTOb50cvI0d	2	2	0	0	0	0	3	1	1	5	1	5	4	1	4	0	0	0	0	0	0	0	0	1	0	1	0	0	0	0	0	0	0	1	0	0	0	0	0		0	0	0	0	0	0	0	0	0
R_bE0tDZ3St4hnHDf	2		3	0	0	0	3	5	1	3	1	4	4	1	3	0	0	0	0	1	0	1	0	0	0	1	0	0	0	0	0	0	0	1	0	0	0	0	0		0	1	0	0	0	0	0	0	0
R_ensrGAzcZWd571P	2	1	2	0	0	0	3	3	1	2	1	5	3	2	6	1	0	0	0	0	0	0	0	0	0	0	0	0	0	0	0	0	0	0	0	0	0	0	0		0	0	0	0	1	0	0	0	0
R_7PTfo1Jt8aNCx6t	2	2	3	0	0	0	4	6	1	3	1	5	4	1	3	1	0	1	0	0	0	0	0	0	0	1	0	0	0	0	0	0	0	0	0	0	0	0	0		0	0	0	0	0	0	0	0	0
R_eXRAhWqy7ZumJ0N	2	2	1	0	0	0	4	5	1	5	1	4	3	1	2	1	0	1	0	1	0	0	0	0	0	1	1	0	0	0	0	0	0	1	0	0	0	0	0		0	0	0	0	0	0	0	0	0
R_3Oywt7ZGnyXfVI1	2	2	1	0	0	0	5	5	1	2	1	4	4	1	2	0	0	0	0	0	0	0	0	0	0	1	1	0	0	0	0	0	1	0	0	0	1	0	0		0	0	0	0	0	0	0	0	0
R_b9noD1KoXlQRW6x	1	2	1	0	0	0	3	4	5	5	2	4	4	1	6	0	0	1	0	0	0	0	0	0	0	1	0	0	0	0	0	0	0	1	0	0	0	0	0		0	1	1	1	0	0	0	0	0
R_cZOkF91XjROGtGB	1	2	0	0	0	0	3	4	1	4	1		4	1	5	1	0	1	0	1	0	1	0	1	0	1	0	0	0	0	0	0	0	1	0	0	1	1	0		0	1	0	1	1	1	1	0
R_42RX5DAo1U0xWcJ	2	2	0	0	0	0	3	4	5	4	1	4	4	1	3	1	1	1	0	0	0	0	0	0	0	0	0	0	0	0	0	0	1	0	0	0	0	0	0		0	0	0	1	0	1	0	0	0
R_efA2GT2zVRtPnHn	1		1	0	0	0
R_02KnJUYHiTQOdhj	1		1	0	0	0	5	2	5	4	1	5	4	1	6	1	0	0	0	0	0	0	0	0	0	0	0	0	0	0	0	0	0	0	0	0	0	0	0		0	0	1	0	0	1	0	0	0
R_2mBWqDgY3z8c1Ux	2	1	0	0	0	0	4	5	2	3	1	4	3	1	2	1	0	1	0	0	0	0	0	0	0	1	0	0	0	0	0	0	0	0	0	0	1	0	0		0	1	0	1	0	0	1	0	0
R_0fuKMJno3dVs3ml	2	2	1	0	0	0	3	3	3	4	1	5	4	2	2	1	0	1	0	1	0	0	0	0	0	1	0	0	0	0	0	0	0	0	0	0	0	0	0		0	0	0	1	0	0	1	0	0
R_37wzktHECySowkd	2
R_eysJ69Wu9MBnwsl	1	2	1	0	0	0	5	5	1	4	1	5	4	1	2	0	0	0	0	0	0	0	0	0	0	0	0	0	0	0	0	0	0	0	0	0	0	0	0		0	0	0	0	0	0	0	0	0
R_7ah7zfwYFhN558V	2	2	1	0	0	0
R_1ALaq3hhC0L9qdf	2	2	1	0	0	0	4	4	1	4	1	5	4	1	2	1	0	0	0	0	0	0	0	0	0	1	0	0	0	0	0	0	0	0	0	0	0	0	0		0	0	0	0	0	0	0	0	0
R_exuEtrZHunqC6ax	1
R_cZo4sq0vBHtHSiV	2		2				3	4	2	4	1	4	3	1	2	0	0	1	0	1	0	0	0	0	0	1	0	0	0	0	0	0	0	0	0	0	0	1	0		0	0	0	1	0	0	0	0	0
R_eqECAx6he1Sp9Up	1	1	1	0	0	0	6	6	1	4	1	4	4	1	1	0	0	0	0	0	0	0	0	0	0	1	0	0	0	0	0	0	0	1	0	0	0	0	0		0	0	0	1	0	0	0	0	0
R_0xgZqFigXquBlvD	2	2	1	0	0	0	2	4	3	4	1	3	3	1	3	0	0	0	0	0	0	0	0	0	0	0	0	0	0	0	0	0	0	0	0	0	1	0	0		0	1	0	1	0	0	0	0	1
R_5A16ufbJfwr3WXH	1	2	1	0	0	0	4	6	2	1	1	4
R_1NraXXiwfq8HUEd	1		2	0	0	0	4	5	1	4	1	5	4	1	3	0	0	1	0	0	0	0	0	0	0	1	0	0	0	0	0	0	0	1	0	0	1	0	0		0	1	0	1	0	0	0	0	1
R_9zXSHTtJi9ViKQl	2	2	1	0	0	0	5	5	4	4	1	6	4	1	2	0	0	0	0	0	0	0	0	0	0	1	0	0	0	0	0	0	0	0	0	0	0	0	0		0	0	0	0	0	0	0	0	0
R_6n7zFD6AJ60ZYrP	2
R_cAyqfCGvTxwjavj	2	2	1	0	0	0	3	3	1	5	1	4	3	2	4	1	1	1	0	0	0	1	0	0	0	1	0	0	0	0	0	0	0	0	0	0	1	1	0		0	0	0	0	0	0	0	0	0
R_3lzyLXvTxGJebOd	2	2	1	0	0	0	3	5	1	1	1	4	4	1	2	1	0	1	0	0	0	0	0	0	0	1	0	0	0	0	0	0	0	1	0	0	1	0	1	"zán?ty v uších - zvukovod, Eustach	0	0	0	0	0	0	0	0	0
R_9RLDXaTH6piTOWp	1	2	1	0	0	0
R_3xj6lJNXyS7gqUt	2	2	0	0	0	0	3	5	1	5	1	5	2	1	3	1	0	1	0	1	0	1	0	0	0	1	0	0	0	0	0	0	0	0	0	0	0	0	0		0	1	0	1	0	0	0	0	1
R_ePSWX7EQonE4lCJ	2	2	5	0	0	0	4	3	2	3	1	3	4	1	2	0	0	0	0	0	0	0	0	0	0	0	0	0	0	0	0	0	0	0	0	0	1	0	0		0	0	1	0	0	0	0	0	0
R_4ZRIgrQQmecSSY5	2	2	1	0	0	0	3	5	5	4	1	3	3	1	2	1	0	0	0	0	0	0	0	0	0	0	0	0	0	0	0	0	0	0	0	0	1	1	0		0	0	0	1	0	0	0	0	0
R_0OmTFJ4GRgZD6lL	2		1	0	0	0	4	3	2	4	1	5	3	1	3	0	0	1	0	0	0	0	0	0	0	1	0	0	0	0	0	0	0	0	0	0	1	0	1	snížená imunita	0	0	0	0	0	0	0	0	0
R_425JYU9ghJHwY3X	1
R_260M3kvwabFWGvX	2	2	2	0	0	0	4	6	1	4	1	4		1	3	1	0	1	0	0	0	0	0	1	0	1	0	0	0	0	0	0	0	1	0	0	1	0	0		0	0	0	1	0	0	0	0	1
R_1EQQHdFp9qzzuKh	2	2	0	0	0	0	4	3	5	5	2	5	3	1	5	0	1	0	0	0	0	0	0	1	1	1	0	0	0	0	0	0	0	0	0	0	1	0	0		0	0	0	0	1	0	1	0	0
R_3qmzKsrn7QCbRjf	1	2	1	0	0	0	6	6	1	3	1	5	4	1	1	0	0	1	0	0	0	0	0	0	0	1	0	0	0	0	0	0	0	0	0	0	0	0	0		0	0	0	0	0	0	0	0	0
R_6QJ9WHUN4IkvpLT	2		1	0	0	0	3	4	2	4	1	4			5	1	0	0	0	0	0	0	0	0	0	1	0	0	0	0	0	0	0	1	0	0	0	1	0		0	0	0	1	0	0	0	0	0
R_3gSlij6ChDLyB5X	1	2	2	0	0	0	4	2	2	4	1	5	3	2	1	1	0	0	0	0	0	0	0	0	0	1	0	0	0	0	0	0	0	0	0	0	0	0	0		0	0	0	0	0	0	0	0	0
R_1FIPb94T6KgtmqV	2	1	2	0	0	0	5	3	1	3	1	4	3	1	4	1	1	1	0	1	0	0	1	0	0	1	0	0	0	0	0	0	0	0	0	0	0	0	0		0	0	0	1	0	0	0	0	0
R_eEfeJNexjA5O5Ux	2	2	1	0	0	0	6	5	1	4	2	6	3	1	1	0	0	0	0	0	0	0	0	0	0	1	0	0	0	0	0	0	0	0	0	0	0	0	0		0	0	0	0	0	0	0	0	0
R_0UJqFk816IGw1lb	2	2	3	0	0	0	5	2	1	2	2	6	4	2	4	0	0	1	0	0	0	0	0	0	0	0	0	0	0	0	0	0	0	0	0	0	0	0	0		0	1	1	1	0	0	1	0	1
R_3PolWq0s6pEM5Zb	2		1	0	0	0	4	5	1	4	1	4	4	1	3	1	1	1	0	0	0	0	0	0	0	1	0	0	0	0	0	0	0	0	0	0	1	1	0		0	0	0	1	0	1	1	0	0
R_6i1BKj1YETsU6t7	2		1	0	0	0	4	6	1	4	1	4		2	2	1	0	1	0	1	0	0	0	0	0	1	0	0	0	0	0	0	0	0	0	0	0	0	0		0	0	0	1	0	0	0	0	1
R_afc0TPejG3NFNWd	2		1	0	0	0	3	6	1	3	1	4	3	1	3	0	0	1	0	1	0	0	0	0	0	1	0	0	0	0	0	0	0	0	0	0	0	0	0		0	0	1	1	0	0	0	0	1
R_a62szcXS7xuexjn	2
R_42hktSuWzKzxBzf	2
R_3eeIUUfVPBSdk1f	2	2	1	0	0	0	5	3	2	4	1	5	4	1	4	1	1	1	0	0	0	0	0	0	0	1	0	0	0	0	0	0	0	0	0	0	0	0	0		0	0	0	1	0	0	0	0	0
R_5bwGxgjZ2NdNd7T	2	2	2	0	0	0	5	6	1	3	1	5	3	1	2	1	0	0	0	1	0	0	0	0	0	1	0	0	0	0	0	0	1	0	0	0	0	1	0		0	0	0	1	0	0	0	0	0
R_d5qpM1M9YXKDfSt	2	2	2	0	0	0	4	3	1	4	1	3	2	2	2	1	0	1	0	1	0	0	0	0	0	1	0	0	0	0	0	0	0	0	0	0	1	0	0		0	0	0	1	0	0	0	0	0
R_0ewG3zZ2l0FXHiR	1	2	1	0	0	0	3	5	2	3	1	6	4	1	3	1	1	1	0	0	0	0	0	0	0	1	0	0	0	0	0	0	0	0	0	0	0	0	0		0	0	0	0	0	0	0	0	0
R_2mDAEsMff3vbuy9	2		1	0	0	0	2	5	1	1	1	3	2	2	3	1	0	0	0	0	0	0	0	1	0	1	0	0	0	0	0	0	0	1	0	1	0	0	0		0	1	0	1	0	0	0	0	0
R_7NzR9E4UDZrVgwZ	2	2	2	0	0	0	3	3	1	3	1	3	3	1	3	0	0	0	0	1	0	0	0	0	0	1	0	0	0	0	0	0	0	1	0	0	0	0	0		0	0	0	1	1	0	0	0	0
R_8e8lB3xhXi9aTd3	2		1	0	0	0	5	5	2	4	1	5	4	1	4	1	0	1	0	0	0	0	0	0	0	1	0	0	0	0	0	0	0	0	0	0	1	0	0		0	0	0	0	0	0	0	0	0
R_cO4CmgSho7PRlQx	2	2	0	0	0	0	5	4	5	5	2	5	3	1	3	1	0	0	0	0	0	0	0	0	0	1	0	0	0	0	0	0	0	1	0	0	0	0	0		0	0	1	0	0	0	0	0	0
R_2uDJ05i1P5xcgzX	2		1	0	0	0	4	5	1	3	1	4	3	1	3	1	1	1	0	1	0	0	0	0	0	1	0	0	0	0	0	0	0	1	0	0	1	1	0		0	1	0	1	0	0	0	0	0
R_0O3QO97PQLW1pnn	2	1	1	0	0	0	5	4	1	2	1	3	3	1	3	1	0	0	0	0	0	0	0	1	0	1	0	0	0	0	0	0	0	0	0	0	1	1	0		0	0	0	0	0	0	0	0	0
R_bJE7kqVX7FRcS1f	2		2	0	0	0	4	3	1	3	1	5		1	4	0	0	0	0	1	0	0	0	0	0	1	0	0	0	0	0	0	0	1	0	0	1	1	0		0	0	0	0	0	1	0	0	1
R_a59YYhZNbhtkCCV	2
R_elMwsalE9xLHlpr	2		1	0	0	0	5	3	1	5	1	5	4	2	2	0	0	0	0	0	0	0	0	0	0	1	0	0	0	0	0	0	0	0	0	0	0	0	0		0	1	1	0	0	0	0	0	0
R_e4mS9nNV8l7JNY1	2	2	1	0	0	0	4	3	1	3	1	4	3	1	5	1	0	0	0	0	0	1	0	1	0	1	0	0	0	0	0	0	0	0	0	0	1	0	0		0	0	0	1	0	0	0	0	0
R_6MqoxQECP6QNmtv	2	2	1	0	0	0	4	5	1	5	1	5	4	1	3	1	1	1	0	1	0	0	0	1	0	1	1	0	1	0	0	0	0	0	0	0	1	1	0		0	1	0	1	0	0	1	0	1
R_507UhqY11MkKgeh	2		2	0	0	0	3	3	1	1	1	5	4	1	2	1	1	1	0	0	0	0	0	0	0	1	0	0	0	0	0	0	0	1	0	0	0	0	1	p?íušnice	0	1	0	1	0	1	0	0	0
R_80q7uCwBkcYFApv	2	2	0	0	0	0	3	4	1	4	1		3	1	2	1	0	1	0	1	0	0	0	0	0	0	0	0	0	0	0	0	0	0	0	0	0	0	0		0	0	0	0	0	0	0	0
R_72mfKtFMou123EV	2	2	1	0	0	0	3	2	1	3	1	4	4	2	2	0	0	0	0	0	0	0	0	0	0	1	0	0	0	0	0	0	0	1	0	0	0	0	0		0	0	0	0	0	0	0	0	0
R_doOgqhc1j5gwbTD	2	1	1	0	0	0	4	5	1	3	2	6	3	1	2	1	1	1	0	1	0	0	0	1	0	0	0	0	0	0	0	0	0	1	0	0	1	0	0		0	0	0	1	0	0	0	0	1
R_d3TcABuLJYTxhSR	2	2	1	0	0	0	4	5	2	5	1	5	2	2	2	0	0	1	0	0	0	0	0	0	0	1	0	0	0	0	0	0	0	1	0	0	1	0	0		0	0	0	0	0	1	1	0	0
R_6YvrAjjoQdPmfhb	2	2	1	0	0	0	2	4	1	3	1	4	3	2	1	0	0	0	0	0	0	0	0	1	0	1	0	0	0	0	0	0	0	1	0	0	0	0	0		0	0	0	0	0	0	0	0	0
R_cTtWMU7LNeyxUlT	2	2	2	0	0	0	5	3	1	3	1	4	3	1	2	1	0	0	0	1	0	0	0	1	0	1	0	0	0	0	0	0	0	0	0	0	0	1	1	ekzémy	0	1	0	1	0	0	0	0	0
R_cXZmmjasx8hjWPX	1		2	0	0	0	6	5	1	3	1	5	3	2	2	0	0	1	0	0	0	0	0	0	0	1	0	0	0	0	0	0	1	1	0	0	0	0	0		0	0	0	1	0	0	0	0	0
R_dciPiFakoFmt6Zf	2	1	2	0	0	0	4	6	1	3	1	5	3	1	1	0	0	0	0	0	0	0	0	0	0	1	0	0	0	0	0	0	0	0	0	0	1	0	0		0	0	0	1	0	0	0	0	0
R_5ubc0EbO57jpQrz	2		2	0	0	0	3	3	1	3	2	4	4	1	2	0	0	0	0	0	0	0	0	0	0	0	0	0	0	0	0	0	0	0	0	0	0	0	0		0	0	0	0	1	0	0	0	0
R_7ZMC7BTMZB19e2F	2		1	0	0	0
R_brylNC5qiOlxEBn	2	2	1	0	0	0	4	4	1	4	1	6	4	1	1	1	0	1	0	0	0	0	0	0	0	1	0	0	0	0	0	0	0	0	0	0	1	0	1	"nefritida (akutní), p?ed 10 lety"	0	0	0	1	0	0	0	0	0
R_2n2cib0NoaYD6Pb	1	2	3	0	0	0	5	6	5	3	1	4	4	1	2	0	0	0	0	0	0	0	0	0	0	0	0	0	0	0	0	0	0	0	0	0	0	0	0		0	0	0	0	1	0	0	0	0
R_00N8zotpktUsqqh	2	1	2	0	0	0	4	3	1	4	1	4	2	1	2	1	0	0	0	0	0	0	0	1	0	1	0	0	0	0	0	0	0	1	0	0	1	0	0		0	1	0	1	1	0	0	0	0
R_1zfto0fg0xzIlKt	2	2	1	0	0	0	3	6	1	3	1	4	3	1	2	1	0	1	0	1	0	0	0	0	0	1	0	0	0	0	0	0	0	1	0	0	1	0	0		0	1	0	1	0	0	0	0	0
R_cvZDIZKxGY1xv4V	2	2	2	0	0	0	4	6	1	1	1	5	4	1	2	1	0	1	0	0	0	0	1	0	0	1	1	0	0	0	0	0	0	0	0	0	0	0	0		0	1	1	0	0	0	0	0	0
R_cvhzbk92caQf4fb	2	2	1	0	0	0	4	5	1	4	1	5	3	1	2	1	0	0	0	0	0	0	0	0	0	1	0	0	0	0	0	0	0	0	0	0	1	0	0		0	0	0	1	0	0	0	0	0
R_d4n0JpvzODjqGcR	2		2	0	0	0	3	3	1	3	1	4		1	3	1	0	0	0	1	0	0	0	1	0	1	0	0	0	0	0	0	0	0	0	0	1	0	0		0	1	0	0	0	0	0	0	0
R_3Q8Ndy80UNqkZqB	2	1	2	0	0	0	3	5	1	2	1	3	4	1	2	1	0	0	0	0	0	0	0	1	0	1	1	0	0	0	0	0	0	0	0	0	0	0	1	kiahne (slovensky)	0	0	0	1	0	0	0	0	0
R_bfMkO8EfZO6pB6B	2		0	0	0	0	4	3	2	4	1	5	2	2	2	1	0	0	0	1	0	0	0	0	0	1	0	0	0	0	0	0	0	1	0	0	1	0	0		0	0	0	1	0	0	0	0	0
R_8wB1gRwGyqPDzed	1
R_0cde54l2Dr53D8h	1
R_bPhEJh9PI5AflCl	1
R_869t0jpD4akcrE9	2
R_9Lg5Rk7sDE8tmYt	2
R_cN3ZXSUa27cULVr	1	2	1	0		0	4	3	1	4	1	4	5	1	1	1	0	1	0	0	0	0	0	0	0	0	0	0	0	0	0	0	0	0	0	0	1	1	0		0	0	1	0	0	0	0	0	0
R_eRoCzgQFkPfGDAN	2	2	2	0	0	0	3	3	1	3	1	4	4	1	5	1	0	1	0	0	0	0	0	0	0	1	0	0	0	0	0	0	0	0	0	0	1	0	0		0	0	0	0	0	0	0	0	0
R_6RUhwVVn833c88R	1		1	0	0	0	2	4	4	4	1	1	5	1	2	0	0	1	0	0	0	0	0	1	0	1	0	0	0	0	0	0	0	0	0	0	0	0	0		0	0	0	0	0	0	0	0	0
R_1LnZ6S5rxFNtdtP	2		0	0	0	0	2	3	1	4	1	3		1	4	0	0	1	0	0	0	0	0	0	0	1	0	0	0	0	0	0	0	0	0	0	0	0	0		0	0	0	1	0	0	0	0	1
R_cSJvZVf1SGqN5OZ	2		1	0	0	0	5	4	1	4	1	5	5	2	2	1	0	1	0	0	0	0	0	0	0	0	0	0	0	0	0	0	0	1	0	0	0	0	0		0	0	0	0	0	0	0	0	0
R_72vdgsy3xAMCD6B	1
R_0UKaZCcNicjRZOt	1	2	1	0	0	0	3	3	1	4	1	5	4	1	1	0	0	0	0	0	0	0	0	0	0	1	0	0	0	0	0	0	0	0	0	0	0	1	0		0	0	0	1	0	1	0	0	0
R_1NsNk6C1HO9EV8h	1		1	0	0	0	4	5	1	4	1	4	4	1	3	0	0	0	0	0	0	0	0	0	0	0	0	0	0	0	0	0	1	0	0	0	1	0	0		0	0	1	0	0	0	0	0	0
R_1LCEKt6lxG5ZCzX	2	1	1	0	0	0	4	5	2	4	1	5	3	2	4	1	1	0	0	0	0	0	0	0	0	1	1	0	0	0	0	0	0	0	0	0	0	0	0		0	0	0	0	0	0	0	0	0
R_5nmlDJ5irYDuau9	1	2	2	0	0	0	4	5	1	3	1	1		1	1	0	0	1	0	0	0	0	0	0	0	1	0	0	0	0	0	0	0	0	0	0	0	0	1		0	0	0	0	0	0	0	0	0
R_0GPWPQ5zqz9jBgV	2	2	0	0	0	0	4	5	2	5	1	5	4	1	2	1	0	1	0	1	0	0	0	0	0	1	0	0	0	0	0	0	0	0	0	0	0	0	0		0	0	0	1	0	0	0	0	1
R_3vzPv9gxU2t7Ovz	2		1	0	0	0	3	5	3	3	2	3	3	1	4	0	0	1	0	0	0	0	0	0	0	0	0	0	0	0	0	0	1	0	0	0	1	0	0		0	0	0	1	1	0	0	0	0
R_eD8ouBfg0i4imH3	2	2	1	0	0	0	4	5	1	3	1		4	2	3	1	1	1	0	1	0	0	0	0	0	1	0	0	0	0	0	0	0	1	0	0	0	0	0		0	0	1	1	0	0	0	0
R_2ujv4cJcyAechuJ	1	2	1	0	0	0
R_3eh4ObxZCL7Euih	1	2	1	0	0	0	3	5	2	4	1	2	4	1	2	1	1	0	0	0	0	0	0	0	0	1	1	0	0	0	0	0	0	0	0	0	0	0	0		0	0	0	1	0	0	0	0	0
R_2g981cAoLrY4mIR	1	2	2	0	0	0	5	5	1	4	1	5	4	1	2	1	0	1	0	0	0	0	0	0	0	1	0	0	0	0	0	0	0	0	0	0	0	0	0		0	0	0	0	0	0	0	0	0
R_4U4PnyHgMZvqNAV	1	2	1	0	0	0	5	2	2	3	2	5	4	1	3	0	0	0	0	0	0	0	0	0	0	1	1	0	0	0	0	0	0	0	0	0	1	0	0		0	0	0	0	0	0	0	0	0
R_2h0eCe4wECika1L	1		1	0	0	0	5	5	1	4	1	5	4	1	3	0	0	0	0	0	0	0	0	0	0	1	0	0	0	0	0	0	0	0	0	0	0	0	0		0	0	0	0	0	0	0	0	0
R_9FDJgIQ8k9hupjT	2	2	1	0	0	0	2	3	1	4	1	3	4	1	3	1	1	1	0	0	0	0	0	0	0	1	0	0	0	0	0	0	0	0	0	0	1	0	0		0	0	0	1	0	0	0	0	0
R_0qhLyYeJvwL2QCh	1	1	1	0	0	0	5	2	1	2	1	6	4	2	3	1	0	1	0	0	0	0	0	1	0	1	0	0	0	0	0	0	0	0	0	0	0	0	1		0	0	0	0	0	0	0	0	0
R_6LOBhMClnYC39cx	1	2	1	0	0	0	4	6	2	4	1	3	4	1	2	1	0	1	0	0	0	0	0	0	0	1	0	0	0	0	0	0	0	1	0	0	0	0	0		0	1	0	1	0	0	0	0	0
R_2nK1XUw1ba4TLc9	1	2	1	0	0	0	5	4	2	4	1		4	1	2	0	0	1	0	1	0	0	0	0	0	1	0	0	0	0	0	0	0	0	0	0	1	0	0		0	0	0	1	0	0	0	0
R_0ie0eOYX1OSSszr	2	2	2	0	0	0	2	4	1	3	1	3	4	1	4	1	0	1	0	1	0	0	0	1	0	1	0	0	0	0	0	0	0	0	0	0	1	0	0		0	1	0	1	1	0	0	0	0
R_d7jpvvmXG5erhzf	2		1	0	0	0	1	2	1	4	1		4	1	2	1	0	1	0	0	0	0	0	0	0	1	0	0	0	0	0	0	0	0	0	0	1	0	0		0	0	0	1	0	0	0	0
R_a33aENi7QwV9mBL	1
R_cGfgtxMFa3rIqVv	1		1	0	0	0
R_d5WJ4CreNQudmQd	1		1	0	0	0	4	4	1	4	1		3	1	2	1	0	1	0	0	0	0	0	0	0	0	0	0	0	0	0	0	0	0	0	0	1	0	0		0	0	0	0	0	0	0	0
R_3gvdMP0v0Uu4zXv	1
R_02mpjs9PPVeFLIp	1		1	0	0	0	4	5	1	3	1	4	3	1	2	1	0	0	0	1	0	0	0	1	0	1	0	0	0	0	0	0	0	0	0	0	1	0	0		0	0	0	0	0	0	0	0	0
R_9nvQdv0oum8HdJP	2	2	1	0	0	0	3	4	3	4	1		4	1	4	0	0	1	0	1	0	0	0	0	0	1	0	0	0	0	0	0	0	0	0	0	1	0	0		0	0	0	1	0	0	0	0
R_6rEoSAmft8nGsIZ	1	1	2	0	0	0	4	3	1	4	1	3	4	1	1	1	0	0	0	0	0	1	0	0	0	0	0	0	0	0	0	0	0	0	0	0	1	0	0		0	0	0	0	0	0	0	0	0
R_3siBZ3x14YQbpc1	1
R_db7cLkcVthw9TBr	2		0	0	0	0	2	5	1	2	1	3	3	1	2	0	0	1	0	0	0	0	0	1	0	1	0	0	0	0	0	0	0	0	0	0	0	0	0		0	0	0	0	0	0	0	0	0
R_0975HaJMuUXrFyd	1		1	0	0	0	5	5	1	5	1	4		1	2	0	0	0	0	0	0	0	0	0	0	0	0	0	0	0	0	0	0	0	0	0	0	0	0		0	0	0	0	0	0	0	0	0
R_6JVrJa3cmIoExyR	2	2	1	0	0	0	4	6	1	4	1	4	4	1	3	0	0	1	0	0	0	0	0	0	0	1	1	0	0	0	0	0	0	0	0	0	1	0	0		0	0	0	0	0	0	0	0	0
R_3Q4jhby31ldyPiJ	2		1	0	0	0	4	5	2	4	1	5	3	2	6	0	0	0	0	0	0	0	0	0	0	0	0	0	0	0	0	0	0	0	0	0	0	0	0		0	0	0	0	1	0	1	0	0
R_dgL5VM5ml8ZdNEp	2	1	1	0	0	0	2	3	1	3	1	4	4	2	3	1	0	1	0	0	0	0	0	1	0	1	0	0	0	0	0	0	1	1	0	0	0	0	0		0	1	0	1	1	0	0	0	0
R_bKtfiNpSbTV6lUh	2	2	0	0	0	0	4	5	1	3	1	5	4	1	1	1	1	0	0	1	0	0	0	0	0	0	0	0	0	0	0	0	0	0	0	0	0	1	0		0	0	0	0	0	0	0	0	1
R_82if6IsQuxDwYXH	1		1	0	0	0
R_dhWOFhEFtwHXZIh	2
R_1OgexEfy3sWlUcR	2	1	1	0	0	0	3	3	1	4	1	3	4		3	1	0	1	0	0	0	1	0	0	0	1	0	0	0	0	0	0	1	0	0	0	0	0	0		0	0	0	1	0	0	0	0	0
R_e3r6GmPZloj18lD	2		0	0	0	0	2	5	1	2	1	2	4	1	2	0	0	1	0	0	0	0	0	1	0	0	0	0	0	0	0	0	0	0	0	0	0	0	0		0	0	0	0	0	0	0	0	0
R_by09z3Zfms5Kjat	1		1	0	0	0	3	3	1	5	1	5	3	1	2	1	0	0	0	0	0	0	0	0	0	1	0	0	1	0	0	0	0	0	0	0	0	0	0		0	0	0	1	0	0	0	0	0
R_bPAxgwbmnXWK2Yl	1	2	2	0	0	0	4	2	1	1	1	5	4	1	1	1	0	1	0	0	0	0	0	0	0	1	0	0	0	0	0	0	0	0	0	0	0	1	0		0	0	0	1	0	0	0	0	0
R_72jpUKOaBcycdPD	2	2	1	0	0	0	1	2	5	4	2	5	4	1	3	1	1	1	0	1	0	0	0	1	0	0	0	0	0	0	0	0	0	0	0	0	0	0	0		0	0	0	1	0	0	0	0	0
R_8ePozglDdc8xqW9	2	2	2				3	2	5	1	1	4	5	2	2	1	0	0	0	0	0	0	0	0	0	0	0	0	0	0	0	0	0	0	0	0	0	0	0		0	0	0	0	0	0	0	0	0
R_2gg06aCJ4UvHICV	2	2	1	0	0	0	3	5	2	4	1		3	1	2	1	0	0	0	0	0	0	0	0	0	1	0	0	0	0	0	0	0	1	0	0	0	0	0		0	0	0	1	0	0	0	0
R_9nup6rtHsyQMQL3	1		0	0	0	0	3	5	1	5	2	5		1	3	1	0	1	0	0	0	0	0	0	0	1	0	0	1	0	0	0	0	0	0	0	0	0	0		0	0	0	1	0	0	1	0	0
R_6EHBjbQdouqX22V	1		1	0	0	0	4	5	1	3	1	3	3	1	6	1	0	0	0	0	0	0	0	0	0	0	0	0	0	0	0	0	0	0	0	0	1	0	0		0	0	1	0	0	0	1	0	1
R_9GiAJU5wFaG8g6N	2		1	0	0	0	5	5	1	3	1	5	4	2	1	1	0	0	0	0	0	0	0	0	0	0	0	0	0	0	0	0	0	0	0	0	0	0	0		0	0	1	0	1	0	0	0	0
R_0vxXgBHN0MOHabr	1	2	1	0	0	0	5	4	1	4	1	3	3	1	4	0	1	1	0	0	0	0	0	0	0	1	0	0	0	0	0	0	0	1	0	0	0	0	0		0	0	0	0	0	0	1	0	0
R_cRNGEg4wmq4EFql	2	2	0	0	0	0	2	1	5	5	2	4	3	1	3	1	1	1	0	0	0	0	0	0	0	1	0	0	0	0	0	0	0	0	0	0	1	1	0		0	0	0	1	0	0	0	0	0
R_b2uwYYZgT27wMTP	1	2	1	0	0	0
R_9o8POoOJtNUX93f	1		2	0	0	0	4	5	1	5	1	5	4	1	3	1	0	1	0	0	0	0	1	0	0	1	0	0	0	0	0	0	0	1	0	0	0	0	0		0	0	0	1	0	1	0	0	0
R_ezGWMELkhN7UO2N	1	2	0	0	0	0
R_4U5mgzeyTwr8oId	1		1	0	0	0	5	5	1	4	1	5	4	1	2	1	0	1	0	0	0	0	0	0	0	1	0	0	0	0	0	0	0	0	0	0	0	0	0		0	0	0	1	0	0	0	0	0
R_bDVE3cF0aY1ZuUl	1		2	0	0	0	6	6	1	5	1	5	4	1	1	0	0	0	0	0	0	0	0	0	0	1	0	0	0	0	0	0	0	0	0	0	0	0	0		0	0	0	0	0	0	0	0	0
R_6XMwdjRZ81aq9Zr	1	2	1	0	0	0	5	5	1	4	1	5	3	1	5	1	0	1	0	0	0	0	0	0	1	1	0	0	0	0	0	0	0	1	0	0	1	0	0		0	0	0	0	1	0	0	0	0
R_5BcoYg8cANvoGHj	2	2	1	0	0	0	4	4	1	4	1	4	4	1	4	1	0	1	0	1	0	0	0	0	0	1	0	0	0	0	0	0	0	0	0	0	1	0	1	roupi	0	1	0	0	0	0	1	0	0
R_2gZu6dctKZztaL3	1	2	2	0	0	0	5	5	1	5	1	4	4	1	3	0	0	1	0	0	0	0	0	0	0	1	0	0	0	0	0	0	0	0	0	0	0	0	0		0	0	0	0	0	0	0	0	0
R_eWnouA0OIFhFjSJ	1	2	1	0	0	0	5	5	1	4	2	5
R_cMSzZviioKN9rQF	2		0	0	0	0	4	5	1	3	1	3	3	1	4	0	0	0	0	0	0	0	0	0	0	0	1	0	0	0	0	0	0	0	0	0	0	0	0		0	0	0	0	1	0	0	0	0
R_9mlHbU8P0w33vpj	2
R_e8UJkH0S8FAgEW9	2	1	1	0	0	0	4	4	1	3	1	5	3	1	2	1	0	1	0	0	0	0	0	0	0	0	0	0	0	0	0	0	0	1	0	0	0	0	0		0	0	0	0	0	0	1	0	0
R_bBf88kcndivgIvj	2	2	0	0	0	0	3	2	1	4	1	2	3	2	1	0	0	0	0	0	0	0	0	0	0	1	0	0	0	0	0	0	0	0	0	0	0	1	0		0	0	0	0	0	0	0	0	0
R_3K3lvQdvj65TYSF	2	1	1	0	0	0	4	4	1	1	1	2	3	1	5	0	0	0	0	0	0	0	0	0	0	0	0	0	0	0	0	0	0	0	0	0	0	0	1	zán?t mo?ových cest a ledvin	0	0	0	0	0	0	0	0	0
R_5jvY5vBdZ7koxP7	2	2	0	0	0	0
R_3mV0438QN9xSAhn	2	2	0	0	0	0	6	5	1	1	1	4	3	1	2	1	1	1	0	0	0	0	0	0	0	1	0	0	0	0	0	0	0	0	0	0	1	0	0		0	0	0	1	1	0	0	0	0
R_6qZ3y4byBcBRTJb	2		1	0	0	0	6	3	5	4	1	6	3	1	3	1	0	1	0	0	0	0	0	0	0	1	1	0	0	0	0	0	0	1	0	0	1	1	0		0	0	0	0	0	0	0	0	0
R_3L5AaaKgK10n1f7	2	1	0	0	1	1	3	5	1	5	1	4
R_ensrmXONlGjhG5L	2	2	1	0	0	0	3	4	1	4	1	6	3	1	2	1	0	1	0	0	0	0	0	0	0	1	0	0	0	0	0	0	0	1	0	0	0	0	0		0	0	0	0	1	0	0	0	0
R_8cXK8WkrAAuEpWB	1		1	0	0	0	4	5	3	4	1		4	1	1	1	1	1	0	1	0	0	0	0	0	1	0	0	0	0	0	0	0	0	0	0	0	0	0		0	1	0	0	0	0	1	0
R_0GO1B2GSGbwAfNr	1		1	0	0	0	3	3	1	5	2	3	2	2	2	0	0	1	0	0	0	0	0	0	0	1	0	0	0	0	0	0	0	0	0	0	0	0	0		0	0	0	0	0	0	0	0	0
R_9LlQzAOceSdqS2x	2	1	1	0	0	0	3	3	5	1	1	5	3	1	2	1	1	1	0	0	0	0	0	0	0	0	1	0	0	0	0	0	0	0	0	0	1	0	0		0	0	0	1	0	0	0	0	0
R_d6j3JLBh5ETPC4d	2		1	0	0	0	3	4	2	5	1		3	1	4	1	0	1	0	0	0	0	1	0	0	1	0	0	0	0	0	0	0	1	0	0	1	0	0		0	1	0	1	0	0	0	0
R_bwHziuohIqa1yjX	2	2	1	0	0	0	4	5	2	5	1	5	3	1	3	1	0	1	0	0	0	1	0	1	0	1	0	0	0	0	0	0	0	1	0	0	1	0	0		0	1	1	1	0	0	0	0	0
R_5gRFks10WVGmkzr	1		1	0	0	0	1	2	1	1	1		2	2	2	1	0	1	0	0	0	0	1	1	0	0	0	0	0	0	0	0	0	0	0	0	0	0	0		0	0	0	1	0	1	0	0
R_b7NTa6QFabWxKOV	2	1	2	0	0	0	4	4	1	4	1	5	3	3	2	0	0	1	0	0	0	0	0	0	0	1	0	0	0	0	0	0	0	1	0	0	1	0	0		0	0	1	0	1	1	0	0	0
R_8CVUXIfQRYpiJw1	2	2
R_3ly9YQExIeBtbRr	2
R_9TBGYnCewXJJjIV	2
R_2aAJpz2h6Lc4hG5	2	2	1	0	0	0	3	4	1	5	1	4	3	1	1	1	1	1	0	1	0	0	0	1	0	1	0	0	0	0	0	0	0	1	0	0	0	0	0		0	0	0	1	0	1	0	0	1
R_5BlYAGaLLNAABXn	2	2	2	0	0	0
R_8G7eS8VcvuRYXsN	1		2	0	0	0	5	4	3	3	1	3	4	1	3	1	0	1	0	0	0	0	0	0	0	1	0	0	0	0	0	0	0	0	0	0	0	0	0		0	1	0	0	0	0	0	0	0
R_26t01G7jHqNJTUx	2	2	1	0	0	0	5	5	1	4	1	4	4	1	4	1	1	1	0	0	0	0	0	0	0	1	0	0	0	0	0	0	0	0	0	0	0	0	0		0	0	0	1	0	0	0	0	0
R_9AAdbj7yluseC7r	2	2	2	0	0	0	3	3	2	4	2		5	1	5	1	1	1	0	1	0	1	0	1	0	1	0	0	0	0	0	0	0	1	0	0	0	0	0		0	1	0	1	0	1	0	0
R_eLDbYl4A85yAsXr	2	1	1	0	0	0	4	2	1	5	1		3	1	3	1	1	0	0	0	0	1	1	0	0	1	0	0	0	0	0	0	0	1	0	0	1	1	0		0	1	1	0	1	0	0	0
R_1ZyxUgSzJLMIoXb	2
R_dngUNv8K1OEXFwF	2	1	1	0	0	0
R_8wzl6HLDJ37iQlf	2	1	1	0	0	0	4	5	5	5	1	5	3	1	2	1	0	1	0	0	0	0	0	0	0	1	0	0	0	0	0	0	0	0	0	0	1	0	0		0	0	0	1	0	0	1	0	0
R_cZLa4xDHJ1mWlnv	1	2	1	0	0	0
R_2fxj7ETtv7IF15P	2	2	1	0	0	0	4	5	1	5	1	4	4	1	2	0	0	0	0	0	0	0	0	0	0	1	0	0	0	0	0	0	0	0	0	0	0	0	0		0	1	0	0	0	0	0	0	0
R_0cbimWc6L3CQ1p3	2	2	0	0	0	0	4	4	1	3	1	4	3	1	2	1	0	1	0	0	0	0	0	0	0	1	0	0	0	0	0	0	0	0	0	0	0	0	0		0	0	0	0	0	0	0	0	0
R_cOzlJtbahdOjzTL	2		0	0	0	0	4	3	1	1	1		3	1	3	1	0	1	0	0	0	0	0	0	0	0	0	0	0	0	0	0	0	0	0	0	0	0	0		0	0	0	0	0	0	1	0	0
R_6fVYK4E56z4l93L	1		1	0	0	0	4	4	1	3	1	5	4	1	3	1	1	0	0	1	0	0	0	1	0	1	0	0	0	0	0	0	0	0	0	0	0	0	0		0	0	0	0	0	0	0	0	0
R_0qRQLvS9GSBpI7b	2	2	1	0	0	0	4	3	1	3	1	4	4	1	2	1	0	1	0	0	0	0	0	0	0	1	0	0	0	0	0	0	0	0	0	0	0	0	0		0	1	0	0	0	1	1	0	1
R_6PRWDpzYzacWsq9	2	1	3	0	0	0	5	5	1	4	1	4	4	1	3	0	0	1	0	0	0	0	0	0	0	1	0	0	0	0	0	0	1	1	0	0	1	0	0		0	0	0	0	0	0	0	0	0
R_d13QFEuASLnZxeB	2		2				6	4	2	5	1	4	3	1	3	1	0	1	0	0	0	0	0	1	0	1	0	0	0	0	0	0	0	1	0	0	0	0	0		0	0	0	1	0	1	1	0	1
R_6fd8AQThcgp03tz	2	1	0	0	0	0	4	5	1	5	1	4		3	3	0	0	0	0	0	0	0	1	0	0	1	0	0	0	0	0	0	0	0	0	0	0	0	0		0	1	0	0	0	1	0	0	0
R_3kpPy9jlOBvqie9	2	2	2	0	0	0	5	3	2	5	1	5	3	1	6	1	0	1	0	0	0	0	0	0	0	0	0	0	0	0	0	0	0	0	0	0	1	0	0		0	0	0	1	1	0	1	0	0
R_e547skkzlrAjRXv	2		1	0	0	0	5	6	1	1	1	4	4	1	2	0	0	0	0	0	0	0	0	0	0	1	0	0	0	0	0	0	0	0	0	0	0	0	0		0	1	0	1	0	0	0	0	0
R_1MNLvZ1iG92WhKt	2	2	0	0	0	0	3	5	1	4	1	4	4	1	2	1	0	1	0	0	0	0	0	0	0	1	0	0	0	0	0	0	0	0	0	0	0	1	0		0	0	0	1	0	0	0	0	0
R_09uYJpj7WEFzI4B	2	2	1	0	0	0
R_51MlOiQvYRSViTz	2
R_1S8VyB5WpZ74YyF	2	1	0	0	0	0	4	2	1	3	1	4	4	1	2	1	0	0	0	0	0	0	0	0	0	1	0	0	0	0	0	0	0	0	0	0	0	0	0		0	0	0	0	0	0	0	0	0
R_a9x50EyDops965v	2	1	0	0	0	0	5	4	1	3	1	5	4	1	4	1	1	0	0	0	0	0	0	1	0	1	0	0	0	0	0	0	0	0	0	0	1	1	1	"laryngitis, scarlet fever, chicken	0	1	0	0	1	0	0	0	0
R_a00QofSiA2NVf81	1		1	0	0	0
R_bK2IOTc4AyPx6Sx	2	2	2	0	0	0	5	4	1	4	1		4	1	2	1	0	0	0	0	0	0	0	0	0	1	0	0	0	0	0	0	0	1	0	0	0	0	0		0	0	0	0	0	0	0	0
R_4VhSIpYDP0FwvNb	2	2	1	0	0	0	3	4	1	3	1	5		1	2	1	0	0	0	0	0	0	0	0	0	1	0	0	0	0	0	0	0	0	0	0	0	0	0		0	0	0	0	0	0	0	0	0
R_djtZjPbOFTqxfxj	2	2	1	0	0	0	4	3	1	4	1	4	4	1	3	1	0	1	0	0	0	0	0	0	0	1	0	0	0	0	0	0	0	0	0	0	0	0	0		0	0	0	0	0	0	0	0	0
R_6LjBcXFUu4pzNoV	2	1	0	0	0	0	4	5	1	4	1	6	4	1	4	0	0	1	0	0	0	0	0	0	0	0	0	0	1	0	0	0	0	1	0	0	0	0	0		0	1	1	1	1	1	1	0	1
R_8etqledqfU6TUEZ	2	2	1	0		0	4	5	1	4	1	5	4	1	2	1	1	1	0	0	0	0	0	0	0	1	0	0	0	0	0	0	0	0	0	0	1	0	0		0	0	0	0	0	0	0	0	0
R_0VuhNkbAGolYQTz	2	1	1	0	0	0	4	4	1	2	1	5	3	1	2	1	1	1	0	1	0	0	0	1	0	1	0	0	0	0	0	0	0	0	0	0	0	0	0		0	0	1	1	0	0	1	0	0
R_bO9HyX4pzywIRs9	2	2	2	0	0	0	4	4	1	4	1	5	2	2	2	1	1	1	0	1	0	0	0	1	0	1	0	0	0	0	0	0	0	0	0	0	1	1	0		0	0	0	0	1	0	0	0	0
R_556kS7NqPpNswJf	2	1	1	0	0	0	1	6	1	5	1	5	3	1	4	1	1	1	0	1	0	0	0	0	0	1	0	0	0	0	0	0	0	0	0	0	1	0	0		0	0	0	1	1	0	1	0	1
R_ePfPHN2bUbhPZMp	2	1	1	0	0	0
R_eP3shOGzvIKHQJT	2	2	1	0	0	0	4	5	2	5	1		4	1	2	1	0	0	0	0	0	0	0	0	0	1	1	1	0	0	0	0	0	1	0	0	1	0	0		0	0	0	0	0	0	0	0	0
R_d3XLjga7YP7zlGZ	2	2	2	0	0	0	3	5	1	4	1	4	2	2	2	1	0	1	0	0	0	0	0	0	0	0	0	0	0	0	0	0	0	0	0	0	1	0	0		0	0	0	0	0	0	0	0	0
R_bCUL1pSBiSM06od	2	1	1	0	0	0	2	2	5	4	2	4	3	2	3	0	0	0	0	0	0	0	0	0	0	1	0	0	0	0	0	0	0	0	0	0	0	0	0		0	0	0	0	1	0	0	0	0
R_41LB45dzJdH4jOt	2		0	0	0	0
R_bHghRCRJuuMJYmp	2	2	0	0	0	0	5	5	1	2	1	5	3	1	6	1	0	1	0	0	0	0	0	0	1	1	0	0	0	0	0	0	0	1	0	0	0	0	0		0	1	0	0	0	0	0	0	1
R_3NVR6Spsaj8Dt9H	2	2	1	0	0	0	5	4	4	5	2		4	1	2	1	0	0	0	1	0	0	0	0	0	0	0	0	0	0	0	0	0	0	0	0	0	0	0		0	0	0	1	0	0	0	0
R_5hhVTZXQLhawmzz	2	2	6	0	0	0	4	5	1	5	2	5	4	3	2	1	0	1	0	1	0	0	0	0	0	1	0	0	0	0	0	0	0	0	0	0	0	0	0		0	1	0	0	1	0	0	0	0
R_1Mm7PR4RXX0IHS5	2	2	0	0	0	0	5	4	1	4	1	6	3	2	2	0	0	0	0	0	0	0	0	0	0	0	0	0	0	0	0	0	0	0	0	0	0	0	0		0	0	0	0	0	0	0	0	0
R_9ypU9FYxq07Ewap	2		1	0	0	0	5	6	2	5	1	5	4	1	4	1	1	1	0	1	0	0	0	1	0	1	0	0	0	0	0	0	1	0	0	0	0	0	0		0	0	1	1	1	0	0	0	1
R_74lCo4f8PYT0qOh	2	1	0	0	0	0	4	5	1	3	1	4	3	1	4	1	0	1	0	0	0	0	0	0	0	1	0	0	0	0	0	0	0	1	0	0	0	1	0		0	1	1	0	0	1	0	0	1
R_3XmD3tPjTxFL1Jz	2	2	1	0	0	0	5	4	1	4	1	5	3	1	1	0	0	0	0	0	0	0	0	0	0	0	0	0	0	0	0	0	0	0	0	0	0	0	0		0	0	0	0	0	0	0	0	0
R_6LkGt53cqJ8Cmjz	2	2	0	0	0	0
R_cUQRo9qqmIVG2Vv	2	2	1	0	0	0	3	5	1	3	1	2	4	1	3	1	1	0	0	0	0	0	0	0	0	1	0	0	0	0	0	0	0	0	0	0	0	1	0		0	0	0	1	1	0	0	0	0
R_4JCTubFZuHAHh5P	2	2	1	0	0	0	2	4	1	3	1		3	1	4	1	0	1	0	0	0	0	0	1	0	1	0	0	0	0	0	0	0	0	0	0	0	0	0		0	0	0	0	0	0	0	0
R_0q43RD9bc7Utozz	2	1	1	0	0	0	4	5	1	3	1	3	4	1	3	0	0	1	0	0	0	0	0	1	0	1	0	0	0	0	0	0	0	0	0	0	0	0	0		0	1	0	1	0	0	1	0	0
R_4O2x2wpgf0RvGDj	1	2	1	0	0	0	2	4	1	3	1	3	4	1	3	0	0	0	0	0	0	0	1	0	0	0	0	0	0	0	0	0	0	0	0	0	0	0	0		0	0	0	0	1	0	0	0	0
R_dfYHsQyHOnTLaVT	2	2	2	0	0	0	4	5	1	3	1	4	2	1	6	1	1	1	0	0	0	0	0	0	0	1	0	0	0	0	0	0	0	0	0	0	1	0	1	černý kašel	0	0	0	0	0	0	0	0	1
R_1NWlIyQnU1sHpVX	2		1	0	0	0	4	3	2	4	1		3	2	2	1	0	1	0	0	0	0	0	0	0	1	0	0	0	0	0	0	0	1	0	0	0	0	0		0	0	0	0	0	0	0	0
R_bdVRnyhC3oFP4Db	2	1	0	0	0	0	4	5	1	4	1	5	3	1	3	1	0	1	0	0	0	0	0	0	0	0	0	0	0	0	0	0	0	1	0	0	1	0	0		0	0	0	1	1	0	0	0	0
R_aVtwCU3kTyfJMXP	2	1	1	0	0	0	4	5	1	3	1	5	4	1	1	0	0	1	0	1	0	0	0	1	0	1	0	0	0	0	0	0	0	0	0	0	0	0	0		0	0	0	0	0	0	0	0	0
R_b3ZDhHVlkfVD7Sd	2	1	1	0	0	0	4	4	1	3	1	5	3	1	4	1	0	1	0	1	0	0	0	0	0	1	0	0	0	0	0	0	0	0	0	0	0	0	0		0	0	0	1	0	0	0	0	0
R_4TnfKFWP2eKJiG9	2		1	0	0	0	3	4	1	3	1	3	3	1	3	1	0	1	0	0	0	0	0	1	0	1	0	0	0	0	0	0	0	1	0	0	0	0	0		0	0	0	0	0	0	0	0	0
R_6Khzd1f7zRwg7oV	2	1	0	0	0	0
R_8ImcxjSf3v5Hsmp	2	2	2	0	0	0	2	3	1	3	1	4	2	2	4	0	0	1	0	0	0	0	0	0	0	1	0	0	1	0	0	0	0	0	0	0	0	0	0		0	1	0	0	1	0	0	0	0
R_9LXEC1eFeX6TWcJ	2		1	0	0	0	3	5	5	4	1	4		1	3	1	0	1	0	0	0	0	0	1	0	1	0	0	0	0	0	0	0	0	0	0	0	1	0		0	0	0	0	0	0	0	0	1
R_2aClmjxq8Uuloj3	2
R_aa4EshJdBzX975r	1
R_9zWuWhTvbvrATuB	2
R_3Iqxr9JME9MUgkd	2
R_3yLA4c1INMeEUDj	2
R_abcYQ2H73h42Hdz	1
R_2aD2h1DT1EsGpDL	2	1	0	0	0	0	2	4	1	4	1	4	2	1	6	1	1	1	0	0	0	0	0	0	0	1	0	0	0	0	0	0	0	1	0	0	1	0	0		0	1	0	1	1	0	0	0	1
R_eqzSqN2jGfIkNhj	2		1	0	0	0	2	4	3	2	1		4	1	2	0	0	1	0	0	0	0	0	0	0	1	0	0	0	0	0	0	0	0	0	0	0	0	0		0	1	0	0	0	0	0	0	0
R_bsCRzV4xFkN9T1j	2	1	1	0	0	0	2	5	1	3	1	4	4	1	3	1	1	1	0	0	0	0	0	0	0	1	0	0	0	0	0	0	0	0	0	0	1	0	0		0	1	0	1	1	0	0	0	0
R_eaH94WHGAIUXkEd	1		2	0	0	0	5	3	1	1	1	6	4	1	1	0	0	0	0	0	0	0	0	0	0	0	0	0	0	0	0	0	0	1	0	0	1	0	0		0	0	0	0	0	0	0	0	0
R_9QSldWM6sCddXrn	1		1	0	0	0	2	4	1	2	1	1	5	1	4	1	0	1	0	0	1	0	0	0	0	1	0	0	0	0	0	0	0	0	0	0	0	0	0		0	0	1	1	0	1	0	0	1
R_2mWwMV7j9bCxchL	1
R_eDuInzJu7vhVYl7	1	2	1	0	0	0	4	2	2	1	1	4	4	1	1	1	0	1	0	1	0	0	0	0	0	1	0	0	0	0	0	0	0	0	0	0	1	0	0		0	0	0	0	0	0	0	0	0
R_1Bnoe9RKS2KZKpT	2		1	0	0	0
R_9zCJriwMqHQ7WKh	2	1	0	0	0	0	3	5	1	3	1	3	5	1	3	1	1	1	0	0	0	0	1	0	0	1	0	0	0	0	0	0	0	0	0	0	1	0	0		0	0	0	1	0	0	0	0	0
R_dhGmxWRK6i9jWNT	2	2	0	0	0	0	5	4	1	3	1	6	4	1	2	0	0	1	0	1	0	0	0	0	0	1	0	0	0	0	0	0	0	0	0	0	1	0	0		0	0	0	0	1	1	1	0	1
R_73ZLATsKGtBlwxL	1	1	0	0	0	0	4	5	1	5	1	4	5	3	3	1	1	1	0	0	0	0	0	1	0	1	0	0	0	0	0	0	0	0	0	0	1	0	0		0	0	0	1	0	0	1	0	1
R_8umuZ3i4yMdpVEp	2	2	1	0	0	0	3	4	3	4	1	4	4	1	6	1	0	1	0	1	0	0	0	0	0	1	0	0	0	0	0	0	0	0	0	0	0	0	0		0	0	0	0	0	0	0	0	0
R_4YkQqj7IOQum389	1	2	0	0	0	0	5	5	1	5	1	5	4	1	2	1	0	1	0	0	0	0	0	1	0	1	0	0	0	0	0	0	0	1	0	0	1	0	0		0	0	0	0	0	0	1	0	0
R_6KxhMSMsrkEkJut	1
R_2lsL8cnMOwHKelT	1	2
R_bHFapiMxe8QTiyF	1		1	0	0	0	4	3	1	4	1	6	5	1	1	1	0	1	0	0	0	0	0	0	0	0	0	0	0	0	0	0	1	1	0	0	0	0	0		0	1	0	0	0	0	0	0	0
R_0fkHOGaZRZ0kdDf	2		0	0	0	0	3	4	3	2	1	4	4	1	2	1	0	1	0	0	0	0	0	1	0	1	0	0	0	0	0	0	0	0	0	0	0	0	0		0	0	0	1	0	0	0	0	0
R_9Z8vtxdyAVHyTk1	1	1	1	0	0	0
R_4GAZEDoxncDF7xP	1	2	1	0	0	0	5	5	4	4	1	5	4	1	2	0	0	0	0	0	0	0	0	0	0	1	0	0	0	0	0	0	0	0	0	0	0	0	0		0	0	1	1	0	0	1	0	0
R_bedKjnZowoeMtmt	2	1	1	0	0	0	2	2	1	2	1	3	3	1	3	1	0	1	0	1	0	0	0	1	0	1	0	0	0	0	0	0	0	1	0	0	0	1	0		0	1	0	1	1	0	0	0	0
R_0HafvjNgVBxuyZD	2	2	1	0	0	0	1	3	4	5	2		4	3	2	1	0	1	0	0	0	0	0	0	0	1	0	0	0	0	0	0	0	0	0	0	1	0	0		0	0	0	0	0	0	0	0
R_2tppzgOlAHwRUwt	1		1	0	0	0	5	4	3	5	2	5	4	1	2	1	0	1	0	0	0	0	0	1	0	1	0	0	0	0	0	0	0	0	0	0	0	0	0		0	1	1	1	0	0	0	0	0
R_8J5MDdbnn29UwAJ	1		3	0	0	0	4	3	1	3	1	5	3	1	5	1	0	1	0	0	0	0	0	0	0	1	0	0	0	0	0	0	0	1	0	0	0	0	0		0	0	0	1	0	0	1	0	0
R_cUzFuLKbqgznt1r	1	1	1	0	0	0
R_0kBPHzjabl2UDFH	1	2	1	0	0	0	2	5	1	5	2	4	5	1	3	1	1	1	0	1	0	0	0	1	0	1	1	0	0	0	0	0	0	0	0	0	1	0	0		0	0	1	1	0	0	1	0	0
R_81FNT4ImdiECruR	1		0	0	0	0	5	4	1	4	1	5	4	1	2	1	0	0	0	0	0	0	0	0	0	1	0	0	0	0	0	0	0	0	0	0	0	0	0		0	0	0	1	0	0	0	0	0
R_dgaC5OkRYMds1Eh	1	2	1	0	0	0	5	2	1	4	1	5	3	1	3	0	0	1	0	0	0	0	1	0	0	1	0	0	0	0	0	0	0	0	0	0	0	0	0		0	0	0	1	0	0	0	0	0
R_eD2runXw1Pe3JRj	1	2	1	0	0	0	2	1	4	4	1	1	5	1
R_0oyhP2zi0OPSeMt	2	2	1	0	0	0
R_0Vt4ukNgDeiHm4J	2	2	3	0	0	0	2	3	1	3	1	4	3	1	2	0	0	0	0	0	0	0	0	0	0	0	0	0	0	0	0	0	0	0	0	0	0	0	0		0	0	0	0	0	0	0	0	0
R_3O5xclz4JgMqme9	1	2	2	0	0	0	4	5	3	5	1	1		1	2	1	0	0	0	0	0	0	0	0	0	1	0	0	0	0	0	0	0	0	0	0	0	0	0		0	0	0	0	0	0	0	0	0
R_8i7V1TYnS1P979P	1	2	2	0	0	0	5	6	3	2	1	5	4	1	2	1	0	1	0	0	0	0	0	0	0	1	0	0	0	1	0	0	0	0	0	0	0	0	0		0	1	0	1	0	0	0	0	0
R_0vXbJb2XGBzhnMN	1
R_a33rluUyqQdwyAR	1		1	0	0	0	5	6	1	4	1	4	4	1
R_6o3QEZisCCHKZy5	1	2	0	0	0	0	5	6	5	4	1	5	4	1	2	1	0	0	0	0	0	0	0	0	0	1	1	0	0	0	0	0	0	0	0	0	0	0	0		0	0	0	0	0	0	0	0	0
R_9N7Cer3zfYZJIm9	1	2	2	0	0	0	2	5	3	4	1	4	3	1	2	1	0	1	0	0	0	0	0	0	0	1	0	0	0	0	0	0	0	1	0	0	1	1	0		0	0	0	1	0	0	0	0	0
R_eD2ZfGfLycJtBlP	1	2	1	0	0	0	4	2	1	2	1	5	4	2	2	1	0	0	0	0	0	0	0	0	0	1	0	0	0	0	0	0	0	0	0	0	0	1	0		0	0	0	0	0	0	0	0	0
R_3gXQ1jvc55H99gV	1	1	1				4	4	1	6	1	5	4	1	3	0	0	0	0	0	0	0	0	0	0	1	0	0	0	0	0	0	0	0	0	0	1	0	0		0	0	0	0	0	0	1	0	0
R_6yyQmC0E5r1vMz3	2	1	1	0	0	0	3	2	2	5	1	3	4	1	3	0	0	0	0	0	0	0	0	0	0	0	0	0	0	0	0	0	0	0	0	0	0	0	0		0	0	0	0	0	0	0	0	0
R_03bUZ9jqcMYXkB7	2	2	1	0	0	0	2	5	1	4	1	4	4	1	5	1	1	1	0	0	0	0	0	0	0	1	0	0	0	0	0	0	0	1	0	0	1	1	0		0	0	0	1	0	0	0	0	0
R_8HQ1M0qXCaBXZkN	2	1	1	0	0	0	4	5	1	5	1	5	4	1	3	0	0	1	0	0	0	0	0	0	0	1	0	0	0	0	0	0	0	0	0	0	0	0	0		0	0	0	1	0	0	0	0	0
R_8HwHU1WTs73IbzL	2	2	2	0	0	0	4	4	3	4	1	5	4	1	3	1	0	1	0	0	0	0	0	0	0	1	0	0	0	0	0	0	0	0	0	0	1	1	0		0	1	0	1	0	0	0	0	0
R_8qzK0lnI7GrACHP	1	2	1	0	0	0	6	5	1	4	1	7	4	1	2	1	0	1	0	0	0	0	0	0	0	1	0	0	0	0	0	0	0	0	0	0	1	0	0		0	0	0	0	0	0	0	0	0
R_5A7NhKI02M7XH5X	1	2	1	0	0	0	4	5	1	3	1	4	4	1	2	1	0	0	0	0	0	0	0	0	0	1	1	0	0	0	0	0	0	1	0	0	0	0	0		0	0	0	1	0	0	0	0	0
R_0eO3qxCT5sX1wEt	1	2	1	0	0	0	5	2	1	3	1	5	4	1	2	1	0	0	0	0	0	0	0	0	0	1	1	0	0	0	0	0	0	1	0	0	0	0	0		0	0	0	1	1	0	0	0	0
R_eJ7aMhtcmVx3xKR	2		1	0	0	0	3	4	1	3	1		3	1	6	0	0	1	0	0	0	0	1	0	0	1	0	0	0	0	0	0	0	0	0	0	0	0	0		0	0	0	0	0	0	0	0
R_eCL3ziuFGb7nYkl	2	2	1	0	0	0	4	3	1	3	1	5	4	1	2	0	0	1	0	0	0	0	0	0	0	1	0	0	0	0	0	0	0	0	0	0	0	0	0		0	0	0	1	0	0	0	0	0
R_5ignzpkyoDgbAk5	1	2	2	0	0	0
R_8eI4OKNyL6cWYm1	2	2	2	0	0	0	1	3	1	3	1	3	3	1	2	1	1	1	0	0	0	0	0	0	0	1	0	0	0	0	0	0	0	1	0	0	0	0	0		0	0	0	1	0	0	0	0	0
R_2gFhpUZkPWtAXgV	2	2	2	0	0	0
R_dop45EaI97ZJBbL	1	2	1	0	0	0	5	5	1	3	1	7	4	1	2	1	1	0	0	0	0	0	0	0	0	1	0	0	0	0	0	0	0	0	0	0	0	0	0		0	0	0	1	0	0	0	0	0
R_e2HPID8BfBlUfw9	1	2	1	0	0	0	5	6	1	5	1	5	4	1	2	1	0	1	0	0	0	0	0	1	0	1	0	0	0	0	0	0	0	0	0	0	0	0	0		0	0	0	0	0	0	0	0	0
R_b8jB9D3uoRkhXBX	1
R_b9PDA9bqrdAWmlT	1
R_8quawlIExLjaCCF	1
R_8Drj1w2bPNn1gH3	1	2	2	0	0	0	5	4	1	4	1	4	4	1	5	1	0	0	0	0	0	0	0	0	0	0	0	0	0	0	0	0	0	0	0	0	0	0	0		0	0	0	0	0	0	0	0	0
R_1Gj7A9yiN4feAL3	1
R_6gvauzz2byoR3Zb	1	1	1	0	0	0	4	5	5	5	2		4	1	3	0	0	0	0	0	0	0	0	0	0	0	0	0	0	0	0	0	0	1	0	0	1	0	0		0	0	0	1	0	0	0	0
R_3IDC8YS9jJHUl5r	1	1	1	0	0	0	4	2	5	4	1	5		1	4	1	0	1	0	1	1	0	0	1	0	1	0	0	0	0	0	0	0	1	0	0	1	0	0		0	0	0	1	0	0	1	0	0
R_0U20YvmCiEKuEWp	2		1	0	0	0	5	5	1	4	1	5	4	1	3	1	0	1	0	0	0	0	0	0	0	1	0	0	0	0	0	0	0	0	0	0	0	0	0		0	1	0	1	0	0	0	0	1
R_9FSalVNAd8JyX5j	2	2	1	0	0	0	3	5	2	4	1	4	4	1	2	1	0	1	0	0	0	0	0	0	0	1	0	0	0	0	0	0	0	0	0	0	0	0	0		0	0	0	0	0	0	0	0	0
R_0PzqcbJLHXTGYGp	2	2	0	0	0	0	4	2	1	4	1	5	3	1	2	0	1	0	0	0	0	0	0	0	0	0	0	0	0	0	0	0	0	0	0	0	1	0	0		0	0	0	0	0	0	0	0	0
R_4VJwKgNc7ff1cpL	1	2	2	0	0	0	3	3	1	4	1	5	3	1	2	1	1	1	0	0	0	0	0	0	0	1	0	0	0	0	0	0	0	0	0	0	0	1	0		0	0	1	1	0	0	0	0	0
R_9yTiVzT1xB2OXYh	1	2	1	0	0	0	4	5	1	4	1		3	1	4	1	0	1	0	0	0	0	0	0	0	1	0	0	0	0	0	0	0	0	0	0	0	0	0		0	0	0	1	0	0	0	0
R_0Opa9IqKvE4GsBv	2	2	3	0	0	0	2	4	1	3	2	3	4	3	2	1	1	1	0	0	0	0	0	0	0	1	0	0	0	0	0	0	0	1	0	0	0	1	1	"tetánie, paraziti v žaludku, chron	0	0	0	0	0	0	0	0	0
R_3epEyTlEeK5Ff4V	2		0	0	0	0	3	3	1	2	1	3	4	2	2	0	0	1	0	0	0	0	0	0	0	1	0	0	0	0	0	0	0	0	0	0	1	1	0		0	0	0	0	0	0	0	0	1
R_4GirI8EPKT15mol	1	2	1	0	0	0	4	3	1	3	1	4	4	1	2	0	0	1	0	0	0	0	0	0	0	1	0	0	0	0	0	0	0	0	0	0	0	0	0		0	1	0	0	0	0	0	0	0
R_1ZTJ44wgxws5jcF	2		1	0	0	0	3	4	5	4	2	4	3	1	3	1	0	1	0	0	0	0	0	0	0	1	0	0	0	0	0	0	0	1	0	0	0	0	0		0	0	0	1	1	0	0	0	0
R_3V0qBl5AwqdbaMR	2		1	0	0	0	3	5	1	5	1	3	3	2	3	0	0	0	0	1	0	0	0	1	0	1	0	0	0	0	0	0	0	0	0	0	0	1	0		0	0	0	1	0	1	0	0	0
R_0ju82PLWslIoeaN	1		1	0	0	0
R_bPKMBNNW4xsAzBP	1		3	0	0	0
R_cCjIJ9bawCMDhNr	2		1	0	0	0	2	5	5	4	2	4	3	1	4	1	0	1	0	0	0	0	0	0	0	1	0	0	0	0	0	0	0	0	0	0	0	0	0		0	0	0	0	0	0	0	0	0
R_bkexNip9oJAi2YB	1		1	0	0	0	3	4	1	3	1	3	4	1	2	1	0	1	0	0	0	0	0	0	0	1	0	0	0	0	0	0	0	1	0	0	1	0	0		0	0	0	0	0	0	1	0	0
R_8BwQXOwaqHSILT7	2	2	1	0	0	0	5	4	1	1	1		3	1	2	1	0	1	0	0	1	0	0	1	0	1	0	0	0	0	0	0	0	1	0	0	0	0	0		0	0	0	1	0	0	0	0
R_aWQLVYm2YQasEOV	2	2	1	0	0	0	3	5	2	4	1	3	3	1	3	1	0	1	0	1	0	0	0	0	0	1	0	0	0	0	0	0	0	0	0	0	1	1	0		0	0	0	1	0	0	0	0	0
R_6xwpYoOD9GUz6lv	2	2	1	0	0	0	3	3	4	4	2	1	4	1	6	1	0	1	0	0	0	0	0	0	0	0	0	0	0	0	0	0	0	0	0	0	0	0	0		0	0	0	1	0	0	0	0	0
R_5C1AJmn35NL0Nsp	2	2	1	0	0	0	2	4	1	5	2	1	3	1	6	1	1	1	0	1	0	0	0	0	0	0	0	0	0	0	0	0	0	0	0	0	0	0	0		0	0	0	1	0	0	0	0	0
R_bQl9UUfXiT4S5Lv	1	2	0	0	0	0
R_cZmC5tvcVQrz7w1	1
R_42uRD2PwIhjVanP	1
R_9EIl98rXRCZmAv3	1		1	0	0	0	3	2	6	5	2	1	4	1	2	1	0	1	0	0	0	0	0	1	0	1	0	0	0	0	0	0	0	1	0	0	0	0	0		0	0	0	1	0	0	0	0	0
R_6G7WCL9cJwyOqoJ	2		1	0	0	0	3	5	1	4	1	5	3	2	2	0	0	0	0	0	0	0	0	0	0	1	0	0	0	0	0	0	0	1	0	0	0	0	0		0	0	0	1	0	0	0	0	0
R_5jLrGGuXm2evHc9	2	2	1	0	0	0	5	4	1	1	1	7	4	1	1	0	0	0	0	0	0	0	0	1	0	1	0	0	0	0	0	0	0	0	0	0	1	0	0		0	0	1	0	0	0	0	0	0
R_0etK7ICfbxwlrGR	2	2	2	0	0	0	4	3	5	5	2	5	4	1	3	0	1	1	0	0	0	0	0	0	0	1	1	0	1	0	0	0	0	0	0	0	0	0	0		0	0	0	1	0	0	0	0	0
R_1Fv5hjQxJud2xZH	2	1	1	0	0	0	4	6	1	4	1	5	3	1	2	1	0	1	0	1	0	0	0	0	0	1	0	0	0	0	0	0	0	0	0	0	0	0	0		0	1	0	1	0	1	0	0	1
R_39NvsBAhwrnaRWl	1	1	1	0	0	0	6	5	5	1	2	6	4	1	1	0	0	0	0	0	0	0	0	0	0	1	0	0	0	0	0	0	0	0	0	0	1	0	0		0	0	0	1	0	0	0	0	0
R_ahQ1v9gIuuezimx	1	1	1	0	0	0	3	4	5	4		1	4	1	1	0	0	0	0	1	0	1	0	0	0	1	0	0	0	0	0	0	0	0	0	0	0	0	0		0	0	0	0	0	0	0	0	1
R_bdRjnVKh89PeCDb	2	2	0	0	0	0	2	4	1	4	1		3	1	1	1	0	1	0	0	0	0	0	0	0	1	0	0	0	0	0	0	0	0	0	0	0	0	0		0	0	0	0	0	0	0	0
R_dcbvalSGF9VPxYx	2
R_5vi9XqpE5NiNObb	2	1	1	0	0	0	5	5	1	4	1	4	3	1	2	1	0	0	0	0	0	0	0	0	0	1	0	0	0	0	0	0	0	0	0	0	0	0	0		0	1	0	1	0	1	0	0	0
R_2tA0FH6gh4DlRsh	1	2	3	0	0	0	4	6	1	3	1	5	3	1	1	0	0	0	0	0	0	0	0	0	0	0	0	0	0	0	0	0	0	0	0	0	0	0	0		0	0	0	0	0	0	0	0	0
R_bINqp915Cp2ijmR	1	2	2	0	0	0	5	5	1	4	1	5	5	1	2	0	0	1	0	0	0	0	0	0	0	0	0	0	0	0	0	0	1	0	0	0	1	0	1	ekzem atopicky	0	0	0	1	0	0	0	0	0
R_25YcxrVnA7icj6B	2	1	0	0	0	0	3	2	1	5	1	3	4	1	1	1	0	1	0	0	0	0	0	1	0	1	0	0	0	0	0	0	0	1	0	0	0	0	0		0	0	0	0	0	0	0	0	0
R_0lh2Bi9OTpE7W1D	2	2	1	0	0	0	5	5	1	4	1	5	2	2	2	1	0	1	0	0	0	0	0	0	0	1	0	0	0	0	0	0	0	1	0	0	1	0	0		0	0	0	1	1	0	0	0	1
R_cPbDIXaHVr2nZ2d	2	2	1	0	0	0	2	2	1	5	1	4	4	1	2	1	0	1	0	0	0	1	0	1	0	1	0	0	0	0	0	0	0	0	0	0	0	0	0		0	0	0	1	0	0	0	0	0
R_6SvEVC5PRurrIvX	2	1	1	0	0	0	3	5	1	4	1	3	4	1	3	0	0	1	0	0	0	0	0	0	0	1	1	0	0	0	0	0	0	0	0	0	1	0	0		0	0	0	0	0	0	0	0	0
R_6hWCX0lI0f1fPb7	2	2	0	0	0	0	3	3	1	4	1	4	4	1	4	0	0	0	0	1	0	0	0	0	0	1	0	0	0	0	0	0	0	0	0	0	1	1	0		0	0	0	1	0	0	0	0	0
R_8cU3QjXOr0MLS4t	2	1	1	0	0	0	3	5	1	3	1		4	1	3	0	0	1	0	0	0	0	0	0	0	1	1	0	0	0	0	0	0	0	0	0	1	0	0		0	0	0	0	0	0	0	0
R_2bhrDYYFuK9H7zD	1		0	0	0	0	5	6	2	5	1	4	4	1	3	1	0	0	0	0	0	0	0	0	0	1	0	0	0	0	0	0	0	1	0	0	0	0	0		0	0	0	0	0	0	0	0	0
R_eytc5Q99mXEIiBT	2
R_5ju7YlnPkXesGH3	2	1	1	0	0	0	3	2	1	4	1	4	3	1	3	1	0	1	0	0	0	0	0	1	0	1	0	0	0	0	0	0	0	0	0	0	0	0	0		0	0	0	0	0	0	0	0	1
R_eR1A3y5ZDRjGthP	2	1	1	0	0	0	4	5	1	5	1	4	4	2	2	1	0	0	0	0	0	0	0	0	0	1	0	0	0	0	0	0	0	0	0	0	0	0	0		0	0	0	0	0	0	0	0	0
R_cZKW83E8aIwfUAl	1		0	0	0	0	5	4	1	5	1	6	4	1	2	0	0	1	0	0	0	0	0	0	0	1	0	0	0	0	0	0	0	0	0	0	1	0	0		0	0	0	0	0	0	0	0	0
R_5uQDSJ3qBYPW6gJ	2	1	1	0	0	0	3	4	4	5	1	4	4	1	2	1	0	0	0	0	0	0	0	0	0	1	0	0	0	0	0	0	0	0	0	0	1	0	0		0	1	1	0	0	0	1	0	0
R_4Z2nKNSE7OT6DR3	2	2
R_eMbeHHlNQQsD9iJ	2	2	1	0	0	0	4	3	1	3	1	4	4	1	4	1	1	1	0	1	0	0	0	1	0	1	0	0	0	0	0	0	0	0	0	0	1	0	0		0	1	1	1	0	0	0	0	1
R_0keGGMlW9nBcZNz	2		1	0	0	0	4	5	1	4	1	5	4	1	2	0	0	1	0	0	0	0	0	1	0	1	0	0	0	0	0	0	0	0	0	0	0	0	0		0	0	0	0	0	0	0	0	1
R_3xsUZXN1B77U32t	2	2	2	0	0	0	3	4	1	4	1	4	5	2	1	0	0	1	0	0	0	0	0	0	0	1	0	0	0	0	0	0	0	0	0	0	0	0	0		0	0	0	0	0	0	0	0	0
R_dj0AWlhOlxLjRsN	2	1	0	0	0	0	5	5	1	5	1	5	4	1	3	1	0	1	0	0	0	0	0	1	0	0	0	0	0	0	0	0	0	1	0	0	0	0	0		0	0	0	0	0	0	0	0	1
R_73DVGV6ikH5cxxP	2	1	1	0	0	0	3	5	1	4	2	4	3	1	3	1	0	1	0	0	0	0	0	0	0	1	0	0	0	0	0	0	0	0	0	0	1	0	0		0	1	0	0	0	0	1	0	1
R_bDgZijfyGoNLmjH	2
R_cwr7fpm9lZinVfD	2	2	2	0	0	0	5	6	4	4	1	5	4	1	4	1	1	1	0	0	0	0	0	1	0	1	0	0	0	0	0	0	0	1	0	0	1	1	0		0	0	0	1	0	0	0	0	1
R_ddnGPArKzehh5zv	1	2	1	0	0	0	4	4	1	4	1	5	4	1	2	1	0	1	0	0	0	0	0	0	0	1	0	0	0	0	0	0	0	0	0	0	1	0	0		0	0	0	1	0	0	0	0	0
R_0PzCCPMo5bWUscJ	1	2	1	0	0	0	2	5	1	5	1	4	5	3	2	0	0	0	0	0	0	0	0	0	0	1	0	0	0	0	0	0	0	1	0	0	0	0	0		0	0	0	0	0	0	0	0	0
R_3pWpFdQ3s7zE4aF	2	1	1	0	0	0	5	3	1	5	1	5	4	1	2	0	0	0	0	1	0	0	0	0	0	1	0	0	0	0	0	0	0	0	0	0	1	0	0		0	0	0	0	0	0	0	0	1
R_dbtoV3KoznRVrGR	1
R_dj3fiOpMz3sj4nb	2	2	2	0	0	0	4	3	3	4	1	5	2	2	2	1	1	1	0	1	0	0	0	0	0	1	1	0	0	0	0	0	0	1	0	0	1	1	0		0	1	0	0	1	0	0	0	0
R_8ugij5Mc4BlMYO9	2	1	1	0	0	0	3	5	5	4	2	5	3	1	2	1	0	1	0	0	0	0	0	0	1	0	0	0	0	0	0	0	0	0	0	0	1	0	0		0	0	0	1	0	0	0	0	0
R_cHnwEfjdu97t23b	2
R_0BWBKzyWrtHokwB	1		1	0	0	0
R_2o951USGXF6eTk1	2	2	1	0	0	0	4	4	1	3	1	4	2	2	2	1	0	1	0	0	0	0	0	0	0	1	0	0	0	0	0	0	0	0	0	0	0	0	0		0	0	0	0	0	0	0	0	0
R_8oGM5j69GVgJ7Yp	2		1	0	0	0	4	5	1	5	1	5	4	1	4	0	0	1	0	0	0	0	0	0	0	1	0	0	0	0	0	0	0	0	0	0	1	0	0		0	1	0	1	1	0	0	0	0
R_1X2CAr8xfvYKsNT	2
R_0dCNAisTqZ9gG0J	2	2	0	0	0	0	3	3	1	3	1	4	4	1	1	1	0	1	0	0	0	0	0	0	0	1	0	0	0	0	0	0	0	0	0	0	1	0	0		0	0	0	0	0	0	0	0	0
R_25Wt9dgUkLnuBsV	2	1	0	0	0	0	4	1	1	3	1	5	3	1	3	1	1	0	0	0	0	0	0	1	0	1	0	0	0	0	0	0	0	0	0	0	0	0	0		0	1	0	0	0	0	0	0	0
R_e3r8OzhSl1fwIPr	2		0	0	0	0	3	5	2	4	1	5	3	1	2	1	0	1	0	1	0	0	0	0	0	1	0	1	0	0	0	0	0	0	0	0	0	0	0		0	0	0	0	0	0	0	0	0
R_6ihpDoeuKBOsGz3	2	2	1	0	0	0	3	5	5	4	1	4	2	1	4	0	1	1	0	0	0	0	1	0	0	1	0	0	0	0	0	0	0	0	0	0	0	0	0		0	0	0	0	0	0	1	0	0
R_5ySmNdzHoi4CaMt	2		3	0	0	0	5	3	1	5	1	5		1	1	1	0	1	0	0	0	0	0	0	0	0	0	0	0	0	0	0	0	1	0	0	0	0	0		0	0	0	1	0	0	0	0	0
R_9NeECPymRbP2h49	1	2	1	0	0	0	3	4	1	4	1	4	4	1	3	1	0	1	0	0	0	0	0	0	0	1	0	0	0	0	0	0	0	1	0	0	0	0	0		0	1	0	0	0	1	0	0	0
R_erfeabbkTjdF5yd	2	2	1	0	0	0	5	2	1	3	1	5	3	1	3	1	0	1	0	0	0	0	0	1	0	1	0	0	0	0	0	0	0	0	0	0	1	0	0		0	0	0	1	0	1	0	0	1
R_8hTgk7afxc1C18x	2
R_cZPswpvEHA0eGnH	2		1	0	0	0
R_0HVbFFMtyUGY89T	2	2	1	0	0	0
R_8vmSClPr7zrCS4l	2	2	1	0	0	0	5	6	4	4	1	5	4	1	6	1	1	1	0	0	0	0	0	0	0	1	0	0	0	0	0	0	1	0	0	0	1	0	0		0	0	0	1	1	0	0	0	0
R_25iV6hflceXFF1H	2	2	0	0	0	0	4	5	1	4	2	4	5	1	1	1	0	0	0	0	0	1	0	0	0	1	0	0	0	0	0	0	0	1	0	0	0	0	0		0	0	0	1	0	0	0	0	0
R_elDWJvaaa6p99t3	2	2	4	0	0	0	4	5	1	4	1	6	4	1	2	1	0	0	0	0	0	0	0	0	0	1	0	0	0	0	0	0	0	0	0	0	1	0	0		0	0	0	0	0	0	0	0	0
R_3I5XEfPK2RLFydf	2	2	3	0	0	0	5	3	1	4	1	5	4	1	1	0	0	0	0	0	0	0	0	0	0	0	0	0	0	0	0	0	0	0	0	0	0	0	0		0	0	0	1	0	0	0	0	0
R_8pjYZHifwObvAb3	2	2	1	0	0	0	4	3	1	3	1	4	4	1	4	1	1	0	0	1	0	0	0	0	0	0	0	0	0	0	0	0	0	0	0	0	0	0	0		0	0	0	0	0	1	0	0	0
R_ddkS9sMor76DVXf	2	2	1	0	0	0	5	4	1	1	1	5	4	1	2	1	0	0	0	0	0	0	0	0	0	0	1	0	0	0	0	0	0	1	0	0	0	1	1	kandidóza	0	0	0	1	0	0	0	0	0
R_8l7HG4U44QdDWSN	2	2	1	0	0	0	3	3	1	3	1	4	4	1	5	0	0	0	0	0	0	0	0	0	0	0	0	0	0	0	0	0	0	0	0	0	0	0	0		0	1	0	0	1	0	0	0	0
R_3faBXKt1JzuqcLP	2	2	0	0	0	0	4	4	1	4	1	3	4	1	3	1	0	1	0	0	0	0	0	0	0	1	0	0	0	0	0	0	0	0	0	0	1	1	0		0	0	0	1	0	0	1	0	1
R_0ePuEtiC5zLQknz	2	2	2	0	0	0	5	4	1	4	1		3	2	4	1	1	1	0	1	0	0	0	0	0	1	0	0	0	0	0	0	0	1	0	0	1	1	0		0	0	0	1	1	1	1	0
R_6MCgITHY6JOPnuJ	2	1	1	0	0	0	3	6	3	4	1	5	4	1	4	1	0	1	0	1	0	0	0	0	0	1	0	0	0	0	0	0	0	1	0	0	0	0	0		0	0	1	1	0	0	0	0	0
R_0eU04aEHEon9RUV	2	2	0	0	0	0	3	3	2	4	1	4	4	1	3	1	0	1	0	0	0	0	0	0	0	1	0	0	0	0	0	0	0	1	0	0	0	0	0		0	0	1	0	1	0	0	0	0
R_9ZexfPpEnfzVLSt	2	2	1	0	0	0	2	3	3	1	1	3	4	1	6	1	1	1	0	0	0	0	0	0	0	1	0	0	0	0	0	0	0	1	0	0	1	0	0		0	1	0	0	1	0	0	0	0
R_8cT9Rbzyp4XRdKl	2	2	1	0	0	0	4	3	1	3	1	5	4	1	2	0	0	0	0	0	0	0	0	0	0	0	0	0	0	0	0	0	0	0	0	0	0	0	0		0	0	0	0	0	0	0	0	0
R_2sZeTn1EwLsw29v	2
R_9ZXNlL9hOExi4f3	2		2	0	0	0	2	3	1	2	1		3	1	2	0	0	0	0	0	0	0	0	0	0	0	0	0	0	0	0	0	0	0	0	0	1	0	0		0	0	0	1	0	0	0	0	0
R_3EN8vgUcORiyhVP	2		2	0	0	0	5	4	1	2	1	5	4	1	2	1	0	1	0	1	0	0	0	0	0	0	0	0	0	0	0	0	1	0	0	0	0	0	0		0	0	1	1	0	0	0	0	0
R_9ZiKrL191tmN793	2	2	1				5	5
R_cC6zNR37n8OFKTz	2	2	1	0	0	0	4	4	1	3	1	2	4	1	3	0	0	1	0	0	0	0	0	0	0	1	0	0	0	0	0	0	0	1	0	0	0	0	0		0	1	0	1	1	1	0	0	1
R_a2Gl6R8XVY9g8ER	2	2	1	0	0	0	4	3	2	4	1	5	3	2	3	1	1	1	0	0	0	0	0	0	0	1	0	0	0	0	0	0	0	1	0	0	1	1	0		0	1	1	1	1	0	0	0	0
R_ePZTU2Ap8CRxaW9	2	2	2	0	0	0	4	4	1	5	1	5	3	1	2	0	0	1	0	0	0	0	0	1	0	1	0	0	0	0	0	0	0	1	0	0	0	0	0		0	0	0	1	0	0	0	0	0
R_0OgxQOISXls6PYN	2	1	0	0	0	0	4	3	1	4	2	4	3	1	3	1	0	1	0	1	0	0	0	0	0	0	0	0	0	0	0	0	0	1	0	0	1	0	0		0	0	0	0	1	0	0	0	0
R_4TudUVYqv3zmoVT	2		1	0	0	0	3	3	1	4	1	5	4	1	3	1	0	0	0	0	0	0	0	0	0	0	0	0	0	0	0	0	0	0	0	0	0	0	0		0	0	0	0	0	0	0	0	0
R_2bJa5ywCilL6HwV	2	1	1	0	0	0	3	5	3	3	1	5	4	1	5	0	0	0	0	0	0	0	0	0	0	1	0	0	1	0	0	0	0	1	0	0	1	1	1	streptokok	0	1	0	1	0	0	1	0	1
R_djzbgNIvTlzSprD	2	1	1	0	0	0	5	6	1	3	1	5	3	2	2	1	0	0	0	1	0	0	0	0	0	1	0	0	0	0	0	0	0	1	0	0	0	0	0		0	1	0	0	0	0	0	0	0
R_0jQbCkK7DJZqs8R	2	2	3	0	0	0	5	5	1	3	1	5	3	1	2	0	0	0	0	0	0	0	0	0	0	0	0	0	0	0	0	0	0	0	0	0	0	0	0		0	0	0	0	0	0	0	0	0
R_3OweZxn8J0voAC1	2	2	1	0	0	0	5	3	1	4	1	4	4	1	2	0	1	0	0	0	0	0	0	1	0	1	0	0	0	0	0	0	0	0	0	0	1	0	0		0	0	0	0	0	0	0	0	0
R_5d8owhiET1ysfK5	2	2	0	0	1	1	6	5	1	3	1	3	5	1	2	1	0	0	0	0	0	0	0	0	0	0	0	0	0	0	0	0	0	1	0	0	0	0	0		0	0	0	1	0	0	0	0	0
R_eQJK39dBW2tKCah	2	2	1	0	0	0	5	5	1	3	1	5	3	1	3	1	0	1	0	1	0	0	0	0	0	1	0	0	0	0	0	0	0	0	0	0	0	0	0		0	1	0	1	1	0	1	0	1
R_0ppkQVddel69H0h	2	2	1	0	0	0	4	4	1	5	1	5	2	2	3	1	1	0	0	0	0	0	0	0	0	0	0	0	0	0	0	0	0	0	0	0	0	0	0		0	0	0	1	0	0	0	0	0
R_3q0Zc6p04Fu9EJT	2	2	1	0	0	0	4	4	1	4	1	4	5	2	1	0	0	0	0	0	0	0	0	0	0	0	0	0	0	0	0	0	0	1	0	0	0	0	0		0	0	1	0	0	0	0	0	0
R_0OIyg9VhGvJxhBz	2
R_9H96Anzfme0bc8Z	2	2	2	0	0	0	3	2	1	5	1	4	3	2	6	0	0	0	0	0	0	0	0	0	0	1	0	0	0	0	0	0	0	0	0	0	0	0	0		0	0	0	0	1	1	0	0	0
R_bK786SXMzPEI6DH	2		0	0	0	0	4	3	1	3	1	5	4	1	2	0	0	0	0	0	0	0	0	0	0	1	0	0	0	0	0	0	0	0	0	0	0	0	0		0	0	0	0	0	0	0	0	0
R_4I9IEoWqEnOEE2F	2		1	0	0	0
R_1ObDXXh2iRcoxbD	2	2	1	0	0	0	4	5	1	3	1	5	3	1	2	0	0	1	0	0	0	0	0	0	0	0	0	0	0	0	0	0	0	0	0	0	0	0	0		0	1	0	0	0	0	0	0	0
R_eaLkMv73HDEyQvz	2	2	1	0	0	0	5	4	1	3	1	5	3	1	2	1	1	1	0	0	0	0	1	0	0	1	0	0	0	0	0	0	0	0	0	0	0	0	0		0	0	0	1	1	1	0	0	0
R_8IWIDP4nkRc2fPf	2		1	0	0	0	2	3	2	3	1	3	5	2	4	0	0	1	0	0	0	0	0	0	0	1	0	0	0	0	0	0	1	1	0	0	0	0	0		0	0	1	0	0	0	0	0	0
R_07D1eo5fIqCoQv3	2	2	1	0	0	0	5	4	1	3	1	5	3	1	2	1	0	1	0	0	0	0	0	1	0	1	0	0	0	0	0	0	0	1	0	0	0	0	0		0	1	0	0	0	0	0	0	0
R_8k1tZsDp3UTVh09	2	2	1	0	0	0	4	6	1	4	1	4	4	1	2	0	1	1	0	1	0	0	0	0	0	1	1	0	0	1	0	0	0	0	0	0	1	0	0		0	0	0	1	0	0	0	0	0
R_bIzGNrrTYfaGzfn	2		3	0	0	0	2	3	1	4	1	1	4	1	2	1	0	1	0	0	0	0	0	0	0	1	0	0	0	0	0	0	0	0	0	0	0	0	0		0	0	0	0	0	0	0	0	0
R_54IjvGtHvw5RwIR	2	2	1	0	0	0	5	5	1	4	1	4	4	1	2	1	0	0	0	0	0	0	0	0	0	0	0	0	0	0	0	0	0	0	0	0	1	0	0		0	0	0	1	0	0	0	0	0
R_emuXYCgFBKsx4CV	2	2	1	0	0	0	2	5	1	4	1	1	4	3	6	1	0	1	0	0	0	0	0	0	0	1	0	0	0	0	0	0	0	1	0	0	0	0	1	akutní myeloidní leukémie s transpl	0	0	0	1	1	0	0	0	0
R_54m3cOMbzlsus1n	2	2	1	0	0	0	5	2	1	3	1	5	3	1	3	0	0	1	0	0	0	0	0	0	0	0	0	0	0	0	0	0	0	0	0	0	0	0	0		0	0	0	0	0	0	0	0	0
R_3kNgMOrfIny8xy5	2	1	5	0	0	0	4	2	1	3	1	4	3	2	6	1	1	1	0	1	0	0	0	0	0	1	0	0	0	0	0	0	1	1	0	0	1	0	1	plané neštovice	0	1	0	1	0	1	0	0	0
R_6mtK7mB7AF1QE3r	1		2	0	0	0	3	4	5	5	1	5
R_9QzaGptwqGXr3pj	2		1	0	0	0	5	2	1	4	1	4	3	1	3	0	0	1	0	0	0	0	0	0	0	1	0	0	0	0	0	0	0	0	0	0	0	0	1	zánět dutin	0	0	0	0	0	0	0	0	0
R_1UqlfBEbDFg1iol	2
R_bqsjk9GBTnf25F3	1
R_bwm9CnUdk4WpTLv	1		1	0	0	0	2	6	1	5	1	6	5	2	3	0	0	1	0	0	0	0	0	0	0	1	0	0	0	0	0	0	0	0	0	0	0	0	0		0	0	0	0	0	0	0	0	0
R_74n7CixjUnMPggt	1		1	0	0	0	3	4	1	5	1	5	5	1	2	1	0	0	0	0	0	0	0	1	0	1	0	0	0	0	0	0	0	1	0	0	0	0	0		0	0	0	1	0	0	0	0	0
R_ekETO4fdFGqxT13	1	2	1	0	0	0
R_cYltVoITiaePc45	2	2	1	0	0	0	4	3	1	4	1		4	1	2	0	0	0	0	0	0	0	0	0	0	0	0	0	0	0	0	0	0	0	0	0	0	0	0		0	0	0	0	0	0	0	0	0
R_d0UVWyQKKc8Oatn	2
R_9uZS20BRbYF89NP	1		1	0	0	0	5	6	1	5	1	2	4	1	4	1	0	1	0	0	0	1	0	0	0	1	0	0	0	0	0	0	0	0	0	0	0	0	0		0	0	1	1	0	0	1	0	0
R_79uhBTAZ33C5V9b	1	2	1	0	0	0
R_bOZ6a8T5JyCtsbz	1		1	0	0	0	2	4	1	4	1	3	5	2	2	1	0	1	0	0	0	0	0	1	0	1	0	0	0	0	0	0	0	0	0	0	0	0	0		0	0	1	0	0	0	0	0	0
R_a5W3RfU6BgRz47b	1
R_agUPUvGgyCoWINT	1		1	0	0	0	3	5	5	4	2	5	4	1	2	0	0	1	0	0	0	0	0	0	0	1	0	0	0	0	0	0	0	1	0	0	0	0	0		0	0	0	1	0	1	0	0	0
R_1OcuRDOrPmkQyYl	2	2	1	0	0	0	4	5	1	4	1	3	3	1	4	1	1	1	0	0	0	0	0	1	0	0	0	0	0	0	0	0	0	0	0	0	1	0	0		0	0	0	0	0	0	1	0	0
R_eCWKvYqOIICY6S9	2	1	1	0	0	0	2	5	5	4	1	3	4	1	2	1	1	1	0	0	0	0	0	0	0	1	0	0	1	0	0	0	0	1	0	0	1	0	0		0	0	0	1	0	1	1	0	1
R_3LhwRlQGJf3ku7r	1
R_001LlR1dBlF9P49	1
R_egFhUwRD0ZN1wnX	2	2	3	0	0	0	3	4	1	3	1	5	4	2	2	0	0	1	0	0	0	0	0	0	0	1	0	0	0	0	0	0	0	0	0	0	1	1	0		0	0	0	1	0	0	0	0	1
R_9zQWIAAOgLgJEbP	2	1	2	0	0	0	4	5	5	4	2	5	4	1	3	1	1	1	0	0	0	0	0	0	1	1	0	0	0	0	0	0	0	0	0	0	0	0	0		0	0	0	0	1	0	1	0	0
R_0AkNYPTh7r7orGd	1	2	0	0	0	0	3	5	1	4	1	2	4	1	2	0	0	0	0	0	0	0	0	0	0	1	0	0	0	0	0	0	0	0	0	0	1	0	0		0	0	0	1	0	0	0	0	0
R_a5kfQlhyrW1YY6N	1	2	0	0	0	0	4	5	1	3	1	4	4	1	2	0	0	1	0	0	0	0	0	1	0	1	0	0	0	0	0	0	0	1	0	0	0	0	0		0	1	0	0	0	0	0	0	1
R_3WP6cQq6f7p3w69	1	2	2	0	0	0	6	6	1	3	1	5	4	1	3	0	0	0	0	0	0	0	0	0	0	0	0	0	0	0	0	0	0	0	0	0	0	0	0		0	0	0	0	0	0	0	0	0
R_77jv2fwDBDbv5PL	1		1	0	0	0	4	6	1	3	1	5	4	1	2	0	0	1	0	0	0	0	0	0	0	0	0	0	0	0	0	0	0	0	0	0	1	0	0		0	0	0	1	0	0	0	0	0
R_1ND9VheIvtbMHhr	1	2	1	0	0	0	5	6	1	3	1	4	4	1	1	0	0	0	0	0	0	0	0	0	0	0	1	0	0	0	0	0	0	1	0	0	1	0	0		0	1	0	1	0	0	0	0	0
R_8nYJqEnybzeW66V	2	2	1	0	0	0	3	5	1	3	1	2	4	1	2	0	0	1	0	0	0	0	0	0	0	1	0	0	0	0	0	0	0	0	0	0	0	0	0		0	1	0	0	0	0	0	0	1
R_bPEQjrkwHncPz2R	1	2	1				3	4	1	4	1	5	4	1	1	1	0	1	0	0	0	0	0	0	0	1	0	0	0	0	0	0	0	0	0	0	0	0	0		0	0	0	0	0	0	0	0	0
R_6WobNqEYpjYyu0J	1	2	1				4	5	5	5	1	5	3	1
R_29ROGoVFNpDk6Mt	1	2	1	0	0	0
R_8v9Vl82P2lFSd7f	2	2	3	0	0	0	2	3	3	4	1	4	4	1
R_byl4oDYydgFMnqZ	1		1	0	0	0	4	5	1	4	1	4	3	1	2	0	0	1	0	0	0	0	0	0	0	1	0	0	0	0	0	0	0	0	0	0	1	0	0		0	0	0	0	0	0	1	0	0
R_ewzlvyaFYTaRIB7	2	2	1	0	0	0	4	4	1	4	1	3	3	1	2	1	0	1	0	0	0	0	0	0	0	1	0	0	0	0	0	0	0	1	0	0	0	0	0		0	0	0	0	0	0	0	0	0
R_bdwcLusVJhYd88Z	1	2	2	0	1	1	4	6	1	5	1	3		1	1	0	1	0	0	0	0	0	0	0	0	1	0	0	0	0	0	0	0	0	0	0	1	0	0		0	0	0	0	0	0	0	0	1
R_1FwxgSXpzA2401T	1		2	0	0	0	4	2	1	4	1	2	5	1	3	1	1	1	0	0	0	0	0	0	0	1	0	0	0	0	0	0	0	0	0	0	0	0	0		0	0	0	0	0	0	0	0	1
R_8iBynDfUp4kGRbn	1
R_86tiFmAT0xhnIEt	2	1	0	0	0	0	1	6	5	5	2	3	4	1	2	1	0	1	0	0	0	0	1	0	0	1	0	0	0	0	0	0	0	0	0	0	0	0	0		0	0	0	0	0	0	1	0	0
R_8HfBmPzN9tEjgc5	2	2	0	0	0	0	4	4	1	4	1	5	4	1	6	1	0	1	0	0	0	0	0	0	0	1	0	0	0	0	0	0	0	1	0	0	1	0	0		0	0	0	0	0	0	1	0	0
R_5bscwgFjiOZVst7	1	2	1	0	0	0	5	6	1	5	1	4	4	1	1	0	0	0	0	0	0	0	0	0	0	0	0	0	0	0	0	0	0	0	0	0	0	0	0		0	0	0	0	0	0	0	0	0
R_3t6dHWPWZC3zgXj	1	2	2	0	0	0	3	4	1	3	1	4	4	1	1	1	0	0	0	0	0	0	0	0	0	1	0	0	0	0	0	0	0	0	0	0	0	0	0		0	1	1	1	0	0	0	0	0
R_eER6P3n8CcdpUyh	1	2	1	0	0	0	6	3	3	5			4	1	2	0	0	0	0	0	0	0	0	0	0	1	0	0	0	0	0	0	0	0	0	0	0	0	0		0	0	0	1	0	0	0	0
R_aXaylkNPjBAwjpb	1	2	1	0	0	0
R_1Xqm4CNTBQQVvJr	2	2	1	0	0	0	4	5	1	5	1		4	1	3	1	0	1	0	0	1	0	0	0	0	1	0	0	0	0	0	0	0	0	0	0	1	0	0		0	0	0	1	0	0	0	0
R_25esN3ojU77reIt	1
R_5dnc4ytxkMzdor3	1
R_cA4FQZeAA6APybr	2		3	0	0	0	2	3	1	3	1		5	1	2	1	0	0	0	0	0	0	0	0	0	1	0	0	0	0	0	0	0	0	0	0	1	0	0		0	0	0	0	0	0	0	0	0
R_3IZtk39Fiy9aSGN	2	2	1	0	0	0	3	3	1	5	1	4	4	1	2	0	0	1	0	0	0	0	0	0	0	1	0	0	0	0	0	0	0	1	0	0	0	0	0		0	0	0	1	0	0	0	0	0
R_d0QIkRcAHI3VSzX	2		0	0	0	0	2	2	1	3	1	3
R_cx2fGurYFY70vvn	1	2	1	0	0	0
R_b1TiEUad4Sgv0e9	1		1	0	0	0	4	6	1	4	1	5	4	1	3	0	0	0	0	0	0	0	0	0	0	1	0	0	0	0	0	0	0	0	0	0	0	0	0		0	0	0	0	0	0	0	0	0
R_80yVfUTl2Rbmw9D	1		0	0	0	0	5	5	1	4	1	5		1	1	0	0	0	0	0	0	0	0	0	0	0	0	0	0	0	0	0	0	0	0	0	0	0	0		0	0	0	0	0	0	0	0	0
R_5ifFiGy9bZMxOZf	1		0	0	0	0	5	5	1	4	1	5		1	1	0	0	0	0	0	0	0	0	0	0	0	0	0	0	0	0	0	0	0	0	0	0	0	0		0	0	0	0	0	0	0	0	0
R_6A6ANvzXBDDeU1T	2		1	0	0	0	4	2	1	3	1	5	2	1	2	0	0	1	0	0	0	0	0	0	0	1	0	0	0	0	0	0	0	0	0	0	1	1	0		0	0	1	1	0	0	0	0	0
R_cvvdk1yi2y4S71b	2		1	0	0	0	4	2	1	3	1	5	3	1	2	0	0	1	0	0	0	0	0	0	0	0	0	0	0	0	0	0	0	0	0	0	0	0	0		0	0	1	1	0	0	0	0	0
R_3dPnAPdLOxcxP3n	2	2	0	0	0	0	2	4	5	4	1		3	2	6	1	0	1	0	0	0	0	0	0	0	1	1	0	0	0	0	0	0	0	0	0	0	0	0		0	0	0	0	1	0	0	0
R_eCJsCy5y6L2YuVv	2	1	2	0	0	0	4	3	1	3	1	4	4	2	2	0	0	0	0	0	0	0	0	0	0	0	0	0	0	0	0	0	0	0	0	0	1	0	0		0	0	0	1	0	0	0	0	0
R_3qitZwEGS8yePWZ	1	2	1	0	0	0	4	5	3	3	1	5	3	1	1	1	0	0	0	0	0	0	0	0	0	0	0	0	0	0	0	0	0	0	0	0	0	0	1	kýla	0	0	0	0	0	0	0	0	0
R_1HLvDajjqcPbcvX	2
R_b88qPSG3hZeMHRP	1	2	0	0	0	0	5	6	1	3	1	5	4	1	1	0	0	0	0	0	0	0	0	0	0	1	0	0	0	0	0	0	1	1	0	0	0	0	0		0	0	0	0	0	0	0	0	0
R_72ttQYMuvqGTmPr	2	2	1	0	0	0	5	5	5	5	1	5	4	1	2	0	0	1	0	1	0	0	0	0	0	1	1	0	0	0	0	0	0	0	0	0	0	0	0		0	0	0	0	0	0	0	0	0
R_0liRWPOUahc0jbL	2		1	0	0	0	3	5	1	4	1	4		1	4	0	0	1	0	0	0	0	0	1	1	1	0	0	0	0	0	0	0	1	0	0	0	1	1	"neštovice, spála, latentní mononuk	0	1	0	1	1	0	1	0	1
R_9mlY3rfGW6Qm0IZ	2	2	1	0	0	0	3	5	2	4	1	4	3	1	4	1	0	1	0	1	0	1	1	1	0	1	0	0	0	0	0	0	0	1	0	0	1	0	0		0	0	0	0	1	0	1	0	0
R_7ULhAlaZZywmBbT	2	2	1	0	0	0	4	3	1	4	1	5	4	1	4	0	0	1	0	0	0	0	0	0	0	1	0	0	0	0	0	0	0	0	0	0	0	0	0		0	0	0	1	0	0	0	0	0
R_bj4RQKPnwTnh1Yx	2	2	1	0	0	0	4	5	2	1	1	4	4	1	5	1	1	1	0	0	0	0	0	0	0	1	0	0	0	0	0	0	0	1	0	0	0	0	0		0	1	0	0	0	1	1	0	0
R_3IyL34uYz09eA7j	2		1	0	0	0	4	4	2	4	1		4	1	3	1	0	1	0	0	0	0	1	0	0	1	0	0	0	0	0	0	0	1	0	0	0	0	0		0	0	0	1	0	0	0	0
R_bsJCdHeNzr2YIL3	1
R_eILnSr0TSH4RKu1	1	2	1	0	0	0	5	4	5	5	2	5	4	1	2	1	0	0	0	1	0	0	0	0	0	1	0	0	0	0	0	0	0	0	0	0	1	0	0		0	0	0	1	0	0	0	0	0
R_3ZVdgVDQgpJbfQp	2	1	2	0	0	0	2	3	1	4	1	4	3	1	3	0	0	1	0	0	0	0	0	0	0	1	0	0	0	0	0	0	0	1	0	0	1	1	1	zán?t ledvin	0	0	0	1	0	0	0	0	0
R_0ezLyeVPr4qVObH	2	2	0	0	0	0	4	5	1	4	1	2	4	2	4	1	0	1	0	0	0	0	0	0	0	1	0	0	0	0	0	0	0	1	0	0	1	0	0		0	0	0	0	1	0	1	0	0
R_3xeC5YlYCGEHb6J	2		1	0	0	0
R_6WsjjDyTOW0lEPz	1
R_dm6iHFN5xTJY4q9	1		0	0	0	0
R_cHpZmHBtDRqhvFj	1	1	0	0	0	0	4	5	1	4	1	5	4	1	3	1	0	1	0	0	0	0	0	0	0	1	0	0	0	0	0	0	0	1	0	0	1	0	0		0	0	0	0	0	0	0	0	0
R_9G2SLFWYnUfQILj	1	2	1	0	0	0	5	5	1	3	1	5	3	1	2	0	0	1	0	0	0	0	1	0	0	1	0	0	0	0	0	0	1	0	0	0	0	0	0		0	0	0	1	0	0	0	0	1
R_cMhywxh89GahAzz	2	2	1	0	0	0	3	5	1	4	1	3	3	2	3	1	0	1	0	0	0	0	0	0	0	1	0	0	0	0	0	0	0	0	0	0	0	0	0		0	1	0	1	0	0	0	0	0
R_4PI6D0WEEStRaf3	2		0	0	0	0
R_aeYHOS8MchuoYCx	2		0
R_bQ7ZyRqt7WSX3b7	2		0	0	0	0	4	3	1	3	1	5	4	1	1	1	0	1	0	1	0	1	1	0	0	1	0	0	0	0	0	0	0	0	0	0	1	0	0		0	0	0	1	0	0	0	0	0
R_di1Sn54glrjuJed	2		2				2	3	1	2	1	3	4	1	4	1	0	1	0	1	0	1	1	0	0	1	0	0	0	0	0	0	1	1	0	0	1	0	0		0	1	0	1	1	1	0	0	1
R_3wy9V5eJLdX6xaB	1		1	0	0	0	5	5	5	5	2	5	4	1	2	0	0	0	0	0	0	0	0	0	0	1	0	0	0	0	0	0	0	0	0	0	0	0	0		0	0	0	0	0	0	0	0	0
R_bJy5tmcXdAIRmXX	1		1	0	0	0	4	4	2	4	1	4	4	1	2	1	0	1	0	0	0	0	0	1	0	0	0	0	0	0	0	0	0	0	0	0	1	0	0		0	0	0	1	0	0	1	0	1
R_d4FLlLJHfonG3fD	1	2	1	0	0	0	5	5	2	6	1	5	4	1	2	1	0	1	0	1	0	0	0	0	0	1	0	0	0	0	0	0	0	0	0	0	1	0	0		0	0	0	0	0	0	0	0	1
R_1zfOy4nJKNPJN3f	1		1	0	0	0	2	4	4	5	1	3	5	1	1	1	0	0	0	0	0	0	0	1	0	1	0	0	0	0	0	0	0	1	0	0	0	0	0		0	0	0	0	0	0	0	0	0
R_1FDZcKz9MqKNT37	1	2	1	0	0	0	6	6	1	4	1	6	4	1	1	1	0	0	0	0	0	0	0	1	0	1	0	0	0	0	0	0	0	1	0	0	0	0	0		0	0	0	1	0	0	1	0	0
R_1HN4tv3ILUOFmKx	2	2	0	0	0	0	3	1	1	4	1	5	3	1	3	1	0	1	0	1	0	0	0	0	0	1	0	0	0	0	0	0	0	1	0	0	1	0	0		0	1	1	0	1	0	1	0	1
R_0f96Fc4fAOUtzsp	2	2	1	0	0	0	5	4	1	4	1	4	3	1	1	1	0	0	0	0	0	0	1	0	0	1	0	0	0	0	0	0	0	1	0	0	0	0	0		0	0	0	1	0	0	0	0	0
R_9Ldr43EokNggGWx	2
R_5gUl7yi1hJIYtAp	2	2	0	0	0	0	3	5	5	5	2	4	4	1	3	1	0	1	0	0	0	0	0	1	0	1	1	0	0	0	0	0	0	1	0	0	1	1	0		0	0	1	0	0	1	1	0	1
R_3g7IMzo3xNlnpHL	2	2	1	0	0	0	3	3	1	3	1	3	3	1	2	1	1	1	0	1	0	0	0	0	0	1	0	0	0	0	0	0	0	1	0	0	1	0	0		0	0	0	1	0	0	0	0	0
R_4VCKs4U89EPB4R7	1	1	0	0	0	0	4	4	2	4	1	5	4	1	4	1	1	0	0	0	0	0	0	1	0	1	0	0	0	0	0	0	0	0	0	0	0	1	0		0	0	0	1	1	0	1	0	1
R_0leEomViTqCOKdn	2		3	0	0	0	5	3	1	3	1	6	2	1	2	1	1	1	0	0	0	0	0	1	1	1	0	0	0	0	0	0	1	0	0	0	0	0	0		0	1	0	0	0	0	0	0	1
R_5o3TMdwU5USOBY9	1
R_9TaHMb0NbQ7Jv3T	1
R_0oWwAy4cvctkKRT	2	2	0	0	0	0	5	5	1	5	1		3	1	3	1	0	1	0	0	0	0	0	0	0	1	0	0	0	0	0	0	0	1	0	0	1	0	0		0	1	0	1	0	0	0	0	0
R_6EWFnNaoj8pP9uB	2	2	1	0	0	0	5	4	1	4	1	6	4	1	2	1	0	1	0	0	0	0	0	0	0	1	0	0	0	0	0	0	0	1	0	0	1	0	0		0	0	0	1	0	0	0	0	0
R_3juuqOO9ImpyT4x	1		1	0	0	0	2	3	1	2	1	1	4	1	2	1	0	0	0	0	0	0	0	0	0	1	0	0	0	0	0	0	0	0	0	0	0	0	0		0	0	0	0	0	0	0	0	0
R_cHpJKVdGWLQeDSl	2	2	1	0	0	0	3	5	1	5	1	5	4	1	2	0	0	0	0	0	0	0	0	0	0	0	0	0	0	0	0	0	0	1	0	0	1	0	0		0	1	0	1	0	0	0	0	0
R_9B1Ogb9ITyQ5gTb	2	2	1	0	0	0	4	3	1	5	1	5	3	1	3	1	0	1	0	0	0	0	0	0	0	1	0	0	0	0	0	0	0	0	0	0	0	1	0		0	0	0	0	0	0	0	0	0
R_bx5qgbX06sBgCbz	2	2	1	0	0	0	3	5	1	5	1	3	3	2	2	1	0	1	0	0	0	0	0	0	0	1	1	1	0	0	0	0	0	1	0	0	0	0	0		0	0	0	1	0	0	0	0	0
R_8ekBDCttMBh01Kt	2	1	2	0	0	0	5	6	1	5	1		4	1	3	0	0	0	0	1	0	1	0	0	0	0	0	0	0	0	0	0	0	1	0	0	0	0	0		0	0	0	0	0	0	0	0
R_5aPiZERuhzplO6N	2	1	1	0	0	0	5	6	2	5	1	5	4	1	2	0	0	0	0	0	0	0	0	0	0	0	0	0	0	0	0	0	0	0	0	0	0	0	0		0	0	0	1	0	0	0	0	0
R_6Awjk3lK6MLAu5T	1
R_7alxTyRZ9PdBSKN	2	2	1	0	0	0	3	5	1	3	1	3	4	1	2	1	0	1	0	0	0	1	0	1	0	1	0	0	1	0	0	0	0	0	0	0	0	0	0		0	0	1	1	0	0	0	0	1
R_6n8FaUQa4A7nXh3	2	1	2	0	0	0	3	5	1	2	2	4	3	3	6	1	1	1	0	0	0	0	0	0	0	1	0	0	0	0	0	0	0	0	0	0	1	0	0		0	0	0	0	0	0	0	0	1
R_3fsxfq45nmehEYR	2		0	0	0	0	4	4	5	5	1	5	4	1	3	1	1	1	0	0	0	0	0	1	0	1	0	0	0	0	0	0	0	0	0	0	1	0	0		0	0	0	0	0	0	0	0	0
R_1Y2b7Ig4mqw6FuZ	1		1	0	0	0	5	4	5	5	1	5	4	1	2	1	1	1	0	0	0	0	0	0	0	1	0	0	0	0	0	0	0	0	0	0	0	0	0		0	0	0	1	0	0	0	0	1
R_0f8xZurDolQv83P	2	2	1	0	0	0	6	5	1	5	1	7	3	1	1	0	0	0	0	0	0	0	0	0	0	1	0	0	0	0	0	0	0	1	0	0	0	0	0		0	1	0	1	0	0	0	0	0
R_8pOWdenH2Exq4Zv	1	2	0	0	0	0	5	3	1	4	1	5		1	4	1	0	1	0	0	0	0	0	0	0	1	0	0	0	0	0	0	0	0	0	0	0	0	1	zlatý stafilokok	0	0	0	1	0	0	0	0	1
R_20kcZQPyP8A665n	2	1	2	0	0	0	3	3	5	4	2	4	3	1	5	1	0	1	0	1	0	1	0	1	0	1	0	0	0	0	0	0	0	0	0	0	1	0	0		0	1	1	1	0	0	0	0	1
R_0Uth52Fj626I0Hb	2	1	0	0	0	0	3	3	3	4	1	5	4	1	6	1	1	1	0	1	0	0	1	1	0	1	0	0	0	0	0	0	0	1	0	0	1	0	0		0	0	0	0	0	0	1	0	0
R_bOfFfyXwAbomD4N	2	2	1	0	0	0	4	6	1	5	1	4		1	4	0	1	1	0	1	0	0	0	0	0	1	0	0	0	0	0	0	0	0	0	0	0	0	0		0	0	0	0	0	0	1	0	0
R_eRoEIdKCYdg6mI5	2	2	2	0	0	0	3	3	3	5	1	4	4	1	4	1	0	1	0	1	0	0	0	1	0	1	0	0	0	0	0	0	0	0	0	0	1	0	1	plané neštovice	0	0	0	1	1	0	0	0	0
R_ewEh7ikILm80c6x	2	1	1	0	0	0	4	4	1	3	1	5	4	1	3	1	0	0	0	1	0	0	0	0	0	0	0	0	0	0	0	0	0	1	0	0	0	0	0		0	1	0	0	1	0	0	0	0
R_d1pXVD9yJYatE4R	2	1	1	0	0	0	4	3	1	3	1	5	4	1	3	0	0	0	0	0	0	0	0	1	0	1	0	0	0	0	0	0	0	1	0	0	0	0	0		0	0	0	0	1	0	0	0	0
R_e9Ehd2G8XRYGkXb	2	1	2	0	0	0	2	3	1	4	1			2	3	1	0	1	0	0	0	0	0	0	0	1	0	0	0	0	0	0	0	0	0	0	1	0	0		0	1	0	1	0	0	0	0
R_aa402Ni0KqBl4y1	2	2	1	0	0	0	2	3	1	5	1		3	1	3	1	0	0	0	0	0	0	0	1	0	0	0	0	0	0	0	0	0	0	0	0	0	1	0		0	0	0	0	1	1	1	0
R_8l865SpGoGyvto9	2	2	1				4	4	2	5	1	5	4	1	1	0	0	0	0	0	0	0	0	0	0	0	0	0	0	0	0	0	0	0	0	0	0	0	0		0	0	0	0	0	0	0	0	0
R_8bL70ckXCenwCRn	1	2	0	0	0	0	4	6	1	4	1	4	4	1	4	0	0	0	0	0	0	0	0	0	0	1	0	0	0	0	0	0	0	0	0	0	1	0	0		0	1	0	1	0	0	0	0	0
R_bvY4zAB0hcVUHsN	2	2	2	0	0	0	4	4	1	5	1	4	2	1	1	0	0	1	0	1	1	0	0	0	0	1	0	0	0	0	0	0	0	1	0	0	0	0	0		0	1	0	1	0	0	0	0	0
R_3qmwHA2L0fWw87z	2	1	1	0	0	0	5	5	1	5	1	5	4	2	2	1	0	1	0	1	0	1	0	1	0	1	0	0	0	0	0	0	0	0	0	0	0	0	0		0	0	0	1	0	0	0	0	0
R_eYcA0gRb4lDmSQB	2	2	2	0	0	0	3	4	1	4	1		4	1	3	1	0	0	0	0	0	0	0	0	0	1	0	0	0	0	0	0	0	0	0	0	1	0	0		0	0	0	0	0	0	0	0	0
R_6PxYyeqDglzN6rr	2
R_e2wG2qc4O4fjRcx	2		1	0	0	0	3	5	2	4	1	4	4	1	1	0	0	0	0	0	0	0	0	0	0	0	0	0	0	0	0	0	0	0	0	0	0	0	0		0	0	0	1	0	0	0	0	0
R_9GrFtWkx4CEgZiB	1	1	2	0	0	0	3	4	1	3	1	4	4	1	2	1	0	1	0	1	0	1	0	1	0	1	0	0	0	0	0	0	0	0	0	0	0	0	0		0	0	0	1	0	0	0	0	0
R_8v7kzFEH12Pyvxr	2	2	0	0	0	0	4	5	1	5	1	5	4	2	2	1	0	1	0	0	0	0	0	0	0	1	0	0	0	0	0	0	0	1	0	0	0	1	0		0	0	0	0	0	0	0	0	0
R_eYfkxAwhoYKJS3X	2	2	0	0	0	0	4	5	3	5	1	5	4	1	3	1	0	1	0	1	0	0	0	0	0	1	0	0	0	0	0	0	0	0	0	0	1	0	0		0	0	0	0	1	1	0	0	1
R_6PS5G1rYMmUB5zv	2	2	1	0	0	0	4	6	2	4	1	4	3	1	4	0	0	1	0	0	0	0	0	0	0	0	0	0	0	0	0	0	0	0	0	0	0	0	0		0	0	0	0	0	1	0	0	0
R_9LblqTzKB7SngJ7	2	2	0	0	0	0	2	4	5	4	2		3	1	5	1	0	1	0	0	0	0	0	0	0	1	0	0	0	0	0	0	0	1	0	0	1	0	0		0	0	0	0	0	0	0	0
R_1Umvq1UTyQMJ9B3	2		0	0	0	0	3	3	1	3	1			1	3	1	1	1	0	0	0	0	0	0	0	1	1	0	0	0	0	0	0	0	0	0	0	0	0		0	1	0	0	0	0	0	0
R_3DiEt0570D8r2AZ	2	2	1	1	0	1	4	3	3	3	1	5	4	1	5	1	0	0	0	0	0	0	0	0	0	0	0	0	0	0	0	0	1	0	0	0	1	0	0		0	0	0	0	0	0	0	0	0
R_bD7uueJIQIRHdLT	1	2	3	0	0	0	3	2	1	1	1	3	3	1	2	1	0	0	0	0	0	0	0	0	0	1	0	0	0	0	0	0	0	0	0	0	1	1	1		0	0	0	0	1	0	0	0	0
R_bOOcS9P9ItkCynH	2	2	2	0	0	0	5	3	5	4	2	5	3	2	3	0	0	0	0	0	0	0	1	0	0	1	0	0	0	0	0	0	0	0	0	0	1	1	0		0	0	0	0	1	0	0	0	0
R_3DTEmGl5rWFb7bT	2	1	1	0	0	0	5	4	3	3	1	6	3	2	2	0	0	1	0	0	0	0	0	0	0	0	0	0	0	0	0	0	0	0	0	0	0	0	0		0	0	0	0	0	0	0	0	1
R_3smWuAP8eBDtw1v	1	1	2	0	0	0	4	6	2	4	1	1	4	1	1	1	0	1	0	0	0	0	0	0	0	1	0	0	0	0	0	0	0	0	0	0	0	0	1	"yersinia enterocolitica, latentní	0	0	0	0	0	0	0	0	0
R_3yMRhAxd7VdpNGt	2		1	0	0	0	5	3	1	3	1	5	4	1	6	0	0	1	0	0	0	1	1	0	0	1	0	0	0	0	0	0	0	1	0	0	1	1	0		0	1	1	1	0	0	0	0	1
R_6DmjwiERk7Oe9V3	2		0	0	0	0	5	4	1	2	1	5	3	1	4	0	0	0	0	0	0	0	0	0	0	0	0	0	0	0	0	0	0	1	0	0	0	0	0		0	0	0	0	1	0	1	0	0
R_eUMoZoKnuQ2lAjj	2	2
R_4SE8E1LsmDRdDtb	2	2	1	0	0	0	4	5	1	3	1	4	3	2	2	1	0	0	0	0	0	0	0	0	0	0	0	0	0	0	0	0	0	0	0	0	0	0	0		0	0	1	0	0	0	0	0	0
R_2nNtg6nQfuQN0Hz	2	2	1	0	0	0	4	5	1	4	1	4	3	2	2	1	0	0	0	0	0	0	0	0	0	0	0	0	1	0	0	0	0	0	0	0	0	0	0		0	1	1	1	0	0	0	0	0
R_dp4DqL9TV6TVJNb	2
R_bxr6C9cPmntFudf	2	1	2	0		0	4	2	1	2	1	4	3	1	1	1	0	0	0	0	0	0	0	0	0	0	0	0	0	0	0	0	0	0	0	0	0	0	1	lupénka	0	0	0	0	0	0	0	0	1
R_9LHDOO7bhXF2Kj3	2	2	1	0	0	0	4	3	1	4	1	5	2	1	4	0	1	0	0	1	0	0	0	0	0	1	0	0	0	0	0	0	0	0	0	0	0	0	1	pneumonie (mykoplazmatický p?vod)	0	1	0	0	0	0	0	0	0
R_1MkAqt3vIOEu5Ct	2	2	2	0	0	0	3	3	1	4	1	4	4	1	2	0	0	0	0	0	0	0	0	0	0	0	0	0	0	0	0	0	0	1	0	0	0	0	0		0	0	0	0	0	0	0	0	0
R_etVvrd1RxcNOi0Z	2	1	0	0	0	0	4	5	1	4	1	3	4	1	2	0	0	0	0	1	0	0	1	1	0	1	0	0	0	0	0	0	0	0	0	0	1	0	0		0	1	0	1	0	0	0	0	0
R_bJeTiAXEqhNFATH	2	2	1	0	0	0	5	5	1	3		4	4	1	3	1	0	1	0	1	0	1	0	1	0	1	0	0	0	0	0	0	0	0	0	0	1	0	0		0	0	0	1	1	0	0	0	0
R_781rG5CfK0tmZhj	2
R_ehWwe5vJCPoyrnD	2	1	1	0	1	1	3	5	5	5	1	5	3	1	3	1	0	1	0	0	0	0	0	1	0	1	0	0	0	0	0	0	0	1	0	0	0	1	0		0	0	0	0	0	0	0	0	0
R_0uFtAEeNRBhvPhz	2	2	1	0	0	0
R_3QUTw8m4iFGAsIZ	2	1	1	0	0	0	3	6	5	3	2	3	4	1	3	0	0	0	0	0	0	0	0	0	0	0	0	0	0	0	0	0	0	0	0	0	0	0	0		0	0	0	0	0	0	0	0	0
R_02G2YccJ0bp76nj	2	2	0	0	0	0	3	4	1	3		4	4	1	3	1	1	1	0	1	0	0	0	1	0	0	0	0	0	0	0	0	0	0	0	0	0	0	0		0	0	0	1	1	0	0	0	0
R_5jNwXdcnqUiEgtv	2	1	1	0	0	0	4	4	1	3	1	3	3	1	2	0	0	0	0	0	0	0	0	0	0	0	0	0	0	0	0	0	0	0	0	0	0	0	0		0	0	0	0	0	0	0	0	0
R_71hgs6b0sajew17	2	2	0	0	0	0
R_0c91OtuvxrfzVxr	2		1	0	0	0	4	4	2	4	1	5	3	2	2	1	0	0	0	0	0	0	0	0	0	1	0	0	0	0	0	0	0	0	0	0	0	0	0		0	0	0	0	0	0	0	0	0
R_54se1Dr6iL2xKQJ	2	2	1	0	0	0	4	4	1	3	1	4	3	2	2	0	0	0	0	0	0	0	0	0	0	0	0	0	0	0	0	0	0	0	0	0	0	0	0		0	1	1	1	0	0	0	0	0
R_efiEm78AviuOh93	2		1	0	0	0	5	5	1	4	1	6	5	1	2	1	1	1	0	0	0	1	0	1	0	1	0	0	0	0	0	0	0	0	0	0	1	0	1	plané neštovice	0	0	0	1	0	0	0	0	0
R_0N8PLWjeEWh1Svz	2	2	2	0	0	0	4	4	1	3	1	5	4	1	2	1	0	0	0	0	0	0	0	0	0	0	0	0	0	0	0	0	0	0	0	0	0	0	0		0	0	0	0	0	0	0	0	0
R_8cYTLLcH3FUN6xn	2	2	1	0	0	0	4	5	5	5	1	4	3	2	6	0	0	0	0	0	0	0	0	0	0	0	0	0	1	0	0	0	0	0	0	0	1	1	0		0	1	0	1	1	0	0	0	0
R_ehpInFftRFQw69f	2		1	0	0	0	3	5	5	4	1	5	4	1	2	0	0	1	0	0	0	0	0	0	0	1	0	0	0	0	0	0	0	0	0	0	1	0	0		0	0	0	0	0	0	0	0	0
R_9yPCZynrSFuhz25	2	2	1	0	0	0	5	3	4	4	2	4	4	1	2	0	0	1	0	0	0	0	0	0	0	1	0	0	0	0	0	0	0	1	0	0	0	0	0		0	1	0	1	1	1	0	0	0
R_eFCrYae9RzIB2WF	2	1	0	0	0	0	4	4	1	4	1	4	3	2	4	1	1	0	0	0	0	0	0	0	0	1	0	0	0	0	0	0	0	0	0	0	0	0	0		0	0	0	0	0	0	0	0	0
R_7V8meQOSRsT6a8t	2	2	1	0	0	0	5	3	1	4	1	1	4	1	1	0	0	1	0	0	0	0	0	0	0	0	0	0	0	0	0	0	0	0	0	0	0	0	0		0	0	0	0	0	0	0	0	0
R_0BX3Cj7MVGaNvzD	2
R_2lvq8PQSJv3HZcN	2		1	0	0	0	5	5	1	3	1	5	3	1	2	0	0	1	0	0	0	0	0	0	0	0	0	0	0	0	0	0	0	0	0	0	0	0	0		0	0	0	0	0	0	0	0	0
R_1LbKXn6DTZmxioR	2	2	0	0	0	0	4	6	1	4	1	5	3	2	4	0	0	0	0	0	0	0	0	1	0	1	0	0	0	0	0	0	0	0	0	0	0	0	0		0	0	0	0	1	0	1	0	0
R_e9D5au1PG74MNU1	2	2	2	0	0	0	4	4	1	4	1	4	3	1	2	1	0	0	0	0	0	0	0	0	0	0	0	0	0	0	0	0	0	0	0	0	0	0	0		0	1	0	0	0	0	0	0	0
R_eVwXg6kLqHht6uh	2	2	1	0	0	0	5	5	1	5	1	6	3	1	2	1	0	1	0	0	0	0	0	1	0	0	0	0	0	0	0	0	0	0	0	0	0	0	0		0	0	0	0	0	0	0	0	0
R_a8Gn8b9yDU7lEW1	2	2	0	0	0	0	4	5	1	4	1	4	3	2	5	1	0	1	0	1	0	0	0	0	0	1	0	0	0	0	0	0	0	1	0	0	1	0	0		0	1	0	1	0	1	0	0	0
R_eVW17CTQmdP6mFf	2
R_cSlxPJj5VsNqAhn	2
R_bqhS3snGxQxZHUh	2	2	1	0	0	0	2	4	2	3	2	4	3	1	6	1	0	1	0	0	0	0	0	1	0	1	0	0	0	0	0	0	0	0	0	0	1	0	0		0	1	0	0	0	1	0	0	1
R_0IEhRv53XKYoaeV	2	2	2	0	0	0	4	5	5	4	2	4	3	1	2	1	0	1	0	0	0	0	0	1	0	1	0	0	0	0	0	0	0	0	0	0	0	1	0		0	1	0	1	0	0	0	0	1
R_9sJ39LoBaCKUEG9	2
R_a9wkT7HJNuVl6WV	2	2	3	0	0	0	3	2	1		1	5	3	2	6	1	1	1	0	0	0	0	0	0	0	1	0	0	0	0	0	0	0	1	0	0	0	0	0		0	1	0	0	0	0	0	0	0
R_01CcZoAdArp1BBj	2	2	1	0	0	0	4	5	1	3	1	3	4	1	6	1	1	1	0	0	0	0	0	0	0	1	0	0	0	0	0	0	0	0	0	0	1	1	0		0	1	0	0	0	0	0	0	0
R_8CxLemmKWJfdryB	2	2	1	0	0	0	4	5	1	3	1		4	1	2	1	0	1	0	0	0	0	0	0	0	1	0	0	0	0	0	0	0	1	0	0	1	0	0		0	0	0	0	0	0	0	0	0
R_3CxGCg6p5EvwGJ7	2	2	0	0	0	0	4	3	5	3	2	3	3	1	6	1	1	1	0	0	0	0	0	0	0	1	0	0	0	0	0	0	0	0	0	0	0	1	0		0	1	0	0	1	0	0	0	1
R_eb6UKmOBJ5jpdPL	2		3	0	0	0	5	4	1	4	1	5	3	2	2	0	0	0	0	0	0	0	0	0	0	0	0	0	0	0	0	0	0	0	0	0	0	0	0		0	0	1	0	0	1	0	0	0
R_6JqiEMhk8HTXnrn	2	1	3	0	0	0	5	5	1	1	1	5	4	1	3	1	0	1	0	0	0	0	0	0	0	1	0	0	0	0	0	0	0	0	0	0	1	1	0		0	1	0	1	0	1	0	0	1
R_9SmtwpmIGSutgyh	2	2	3	0	0	0	3	4	1	4	1	3	4	1	3	0	0	1	0	0	0	0	0	0	0	1	0	0	0	0	0	0	0	0	0	0	0	0	0		0	1	0	0	1	0	0	0	1
R_4YEKf3Pm9SXWNFP	2	1	2	0	0	0	4	2	1	4	1	4	4	1	2	0	0	0	0	0	0	0	0	1	0	0	0	0	0	0	0	0	0	0	0	0	0	0	0		0	1	0	1	0	0	0	0	0
R_brriG7D33ygKZbn	2	2	1	0	0	0	5	2	1	4	1	6	4	1	2	1	0	1	0	0	0	0	0	1	0	1	0	0	0	0	0	0	0	0	0	0	1	1	0		0	0	1	0	0	0	0	0	0
R_1BWh0BZVIVUVEDb	2		1	0	0	0	3	4	1	3	1		4	1	4	0	0	0	0	0	0	0	0	0	0	0	0	0	0	0	0	0	0	0	0	0	0	0	0		0	0	0	0	0	0	0	0
R_d4ISy7OScT6TLQp	2	2	1	0	0	0	3	5	1	4	1	4	4	1	2	1	0	1	0	1	0	0	0	1	0	1	0	0	0	0	0	0	0	0	0	0	0	0	0		0	1	0	1	0	0	0	0	0
R_4Z5Pp2NtQARGK21	2	1	2	0	0	0	5	3	1	5	2	5	4	1	2	0	0	0	0	0	0	0	0	0	0	1	0	0	0	0	0	0	0	0	0	0	0	1	1	Salmonelosa	0	0	0	0	0	0	0	0	0
R_8vmYfNR2vxuOe4l	2	2	1	0	0	0	2	5	1	2	2	3	4	1	3	1	0	1	0	1	0	0	1	0	0	1	0	0	0	0	0	0	0	0	0	0	0	0	0		0	1	0	0	1	0	0	0	0
R_2trB8W2YlUjjFnT	2		1	0	0	0	5	4	1	4	1	3	3	1	1	0	0	1	0	0	0	0	1	1	0	1	0	0	0	0	0	0	0	0	0	0	1	0	0		0	0	0	0	0	0	0	0	0
R_a2Y8PCUxts23M0Z	2	2	2	0	0	0	3	3	1	3	1	3	3	1	1	1	0	1	0	0	0	0	0	0	0	1	0	0	0	0	0	0	0	1	0	0	0	1	1	plané neštovice	0	0	0	0	0	0	0	0	0
R_2mZPUeXAv47gCXz	2	2	1	0	0	0	3	3	1	2	1	3	3	1
R_6mMXGIf4dqa0vNX	2	2	0	0	0	0
R_4OYZ2fBmid7Xv13	2	2	0	0	0	0	2	2	1	3	1	4	3	1	3	1	0	0	0	0	0	0	0	1	0	1	0	0	0	0	0	0	0	0	0	0	0	0	0		0	0	1	0	0	0	0	0	0
R_8wyvZvHjnrjcbXf	2
R_1NUquJI1DzxtM21	1
R_bxEnkYwHB9hc9oh	2
R_8CjQEDj7eEWWIrH	2	1	0	2	0	2	4	6	5	3	2	5	2	1	1	0	0	0	0	0	0	0	0	0	0	0	0	0	0	0	0	0	0	0	0	0	0	0	0		0	0	0	0	0	0	0	0	0
R_3fl6ORq2K1JhMk5	2	1	0	0	0	0	3	2	1	4	1	5	3	1	1	1	0	1	0	0	0	0	0	0	0	1	0	0	0	0	0	0	0	0	0	0	0	0	0		0	0	0	1	0	0	0	0	0
R_0VQSmscEhNJLMJn	1		1	0	0	0
R_2r8RYUnDRdtwCrz	1
R_7NTY3dtQL0gnOqp	1		0	0	0	0	1	3	1	4	1	4	4	1	3	1	0	1	0	0	0	0	0	0	0	1	0	0	0	0	0	0	0	1	0	0	1	0	0		0	1	0	0	0	0	0	0	0
R_6ED5HoTiALuhJNX	1	1	2	0	0	0	3	2	5	5	1	5	4	1	3	0	1	1	0	0	0	0	0	0	0	1	0	0	0	0	0	0	0	0	0	0	1	0	0		0	0	0	1	0	0	0	0	0
R_86BJwiZLkvBMeiN	2	2	1	0	0	0	2	3	5	4	1	1	4	1	5	1	0	1	0	1	0	0	0	1	0	1	0	0	0	0	0	0	0	0	0	0	0	0	0		0	0	0	0	0	0	1	0	1
R_cGB76KHC34RLP9P	1
R_1H6Co9vTUts2iCF	1
R_bkpBQB09cnTteAJ	1	2	1	0	0	0	3	4	4	4	1	4	4	1	2	1	0	1	0	0	0	0	0	0	0	1	1	0	0	0	0	0	0	0	0	0	0	0	0		0	0	0	0	0	0	0	0	0
R_egoCynbjwb6yluJ	1	2	3	0	0	0	5	5	1	4	1	5	4	1	3	0	0	1	0	0	0	0	0	0	0	1	0	0	0	0	0	0	0	1	0	0	0	0	0		0	0	0	0	0	0	1	0	0
R_eIJgk05w2IO77xP	1	2	1	0	0	0	5	5	1	5	1	5	4	1	1	0	0	0	0	0	0	0	0	0	0	0	0	0	0	0	0	0	0	0	0	0	0	0	0		0	0	0	0	0	0	0	0	0
R_0Nz5D6nT9su3tnD	1	2	2	0	0	0	3	4	1	5	1	5	4	1	2	1	0	1	0	0	0	0	0	0	0	1	0	0	0	0	0	0	0	1	0	0	0	0	0		0	0	0	1	0	0	0	0	0
R_7ZAXZmR5pPRKXcx	1
R_6gqX3bsha0tttbL	1	1	1	0	0	0	4	3	1	4	2	5	4	2	5	0	0	1	0	0	0	0	0	0	0	0	0	0	0	0	0	0	0	0	0	0	0	0	0		0	0	0	0	0	0	0	0	1
R_06zeJfYMbCKFzO5	1	2	0	0	0	0	2	4	1	4	1	3	4	2	2	1	1	0	0	1	0	0	0	1	0	1	0	0	0	0	0	0	0	1	0	0	1	0	0		0	1	0	0	0	0	0	0	0
R_0wfJ9blRnIT1q6N	1	2	1	0	0	0
R_9WAKXMAfTHPswDz	1
R_5w2KHYOUdNC7six	1
R_e3uL5ZOya9I5Qih	1		1	0	0	0
R_7V6RFwpG6YBeEQJ	1	2	1	0	0	0	5	5	4	4	2	4	4	1	2	0	0	0	0	0	0	0	0	0	0	1	0	0	1	0	0	0	0	0	0	0	1	0	0		0	1	0	0	0	0	1	0	0
R_eW0f4RzI2dX8lrn	1		1	0	0	0	4	5	1	4	1	5	4	1	2	0	0	0	0	0	0	0	0	0	0	1	0	0	0	0	0	0	0	0	0	0	0	0	0		0	0	0	0	0	0	0	0	1
R_bl9YZOt4Z8A8Sxv	1	2	1	0	0	0	4	5	1	5	1	5	4	1	4	0	0	0	0	0	0	0	0	0	0	1	0	0	0	0	0	0	0	0	0	0	0	0	0		0	0	0	0	0	0	0	0	0
R_6WlDguhCfSswc9n	1	2	1	0	0	0	4	5	2	5	2	5	5	3	2	0	0	0	0	0	0	0	0	0	0	1	0	0	0	0	0	0	0	0	0	0	0	0	1	zán?t mo?ových cest	0	0	0	0	0	0	0	0	0
R_8iFMxFsUYgb9W7P	1		0	0	0	0	4	3	1	3	1	5	2	1	1	0	0	1	0	0	0	0	0	0	0	1	0	0	0	0	0	0	0	0	0	0	0	1	0		0	0	0	0	0	0	0	0	1
R_6XOb8yi1zRRmhff	1	2	0	0	0	0	5	5	2	5	2	5	4	1	3	0	0	0	0	0	0	0	0	0	0	0	0	0	0	0	0	0	0	0	0	0	0	0	0		0	0	0	0	0	0	1	0	0
R_0N7cQFRRygVeVtX	1	2	1	0	0	0	4	4	1	4	1	5	4	1	3	1	0	1	0	0	0	0	1	1	0	1	0	0	0	0	0	0	0	0	0	0	0	0	0		0	0	0	0	0	0	0	0	0
R_9Nat3zSQvvTIrIN	1	2	2				6	6	1	2	2	7	4	1	2	1	1	0	0	0	0	0	0	0	0	1	0	0	0	0	0	0	0	0	0	0	0	0	0		0	0	0	1	0	0	0	0	1
R_5dNzFGfeHYHXufj	1	2	1	0	0	0	5	2	1	1	2	4	4	1	3	1	0	1	0	1	0	0	0	0	0	1	1	0	0	0	0	0	0	0	0	0	1	0	0		0	1	0	0	1	0	0	0	1
R_26xHMjCIAwAAV13	2	2	2	0	0	0
R_6gNoMl3YGXfIJAF	1		1	0	0	0	5	6	1	3	1	5	4	1
R_b7pNBRucJc3FmSN	1
R_1QT3cddfsADvJcN	1		1	0	0	0	3	4	4	4	1	4	4	1	6	0	1	1	0	0	0	0	0	0	0	0	0	0	0	0	0	0	0	0	0	0	0	0	0		0	0	0	0	0	0	0	0	0
R_etUC9udGxZsPjBX	1	2	1	0	0	0	5	4	1	3	1	5	4	1	2	0	0	1	0	0	0	0	0	0	0	1	0	0	0	0	0	0	0	0	0	0	0	0	0		0	0	0	1	0	0	0	0	0
R_dm4sDUNPIBFkywt	2	1	1	0	0	0	4	6	5	4	1	5	4	1	3	1	0	1	0	0	0	0	0	0	0	1	0	0	0	0	0	0	0	1	0	0	1	0	0		0	0	0	1	0	0	0	0	1
R_0lctdFO0fvXc7Zz	1	2	1	0	0	0	5	6	1	5	1	5	3	1	2	0	0	0	0	0	0	0	0	0	0	1	0	0	0	0	0	0	0	0	0	0	0	0	0		0	0	0	1	0	0	0	0	0
R_0DkHEIUmpJ2M7MV	1	2	2	0	0	0	6	5	1	4	1		4	1	1	0	0	1	0	0	0	1	0	1	0	1	0	0	0	0	0	0	0	0	0	0	0	0	0		0	0	0	0	0	0	0	0
R_4ObGSBVt9WkLTJH	1	1	1	0	0	0
R_6nWf1Yvq8s8LCJL	1	2	1	0	0	0	6	6	1	5	1	5	4	1	2	1	0	1	0	0	0	0	0	1	0	1	0	0	0	0	0	0	1	0	0	0	0	0	0		0	1	0	1	0	0	0	0	0
R_bpYVXSgqi9nAqS9	2	2	0	0	0	0	3	2	1	5	2	5	3	1	2	1	0	1	0	0	0	0	0	0	0	1	0	0	0	0	0	0	0	0	0	0	0	0	0		0	1	0	0	1	0	0	0	0
R_3Fc6v6XtYi5cueV	2	2	2	0	0	0	4	6	1	3	1	3	4	1	3	1	0	1	0	0	0	0	0	0	0	1	0	0	0	0	0	0	0	0	0	0	0	0	0		0	0	0	1	0	0	0	0	1
R_8wFkI8ANHwN07R3	2	2	2	0	0	0	3	6	1	3	1	3	4	1	4	1	0	1	0	0	0	0	0	0	0	1	0	0	0	0	0	0	0	0	0	0	0	0	0		0	0	0	1	0	0	0	0	1
R_6M5IFmmRQmTqiDr	1	2	0	0	0	0	4	4	1	4	1	5	4	1	1	1	0	0	0	0	0	0	0	1	0	1	1	0	0	0	0	0	0	0	0	0	1	0	0		0	0	0	0	0	0	0	0	0
R_07HApROtO5E0hNP	1
R_cHNkT6DzLt6ru6x	1	2	0	0	0	0	3	4	5	5	2	4	4	1	3	1	0	1	0	0	0	0	0	1	0	1	0	0	0	0	0	0	0	0	0	0	0	0	0		0	0	0	0	0	0	0	0	0
R_5umZMgv7PB66nRP	1	2	2	0	0	0	4	3	1	4	1	3	4	1	2	0	0	1	0	0	0	0	0	0	0	1	0	0	0	0	0	0	0	0	0	0	0	0	0		0	0	0	0	0	0	0	0	0
R_etVwDihVfDy6Ilv	1		0	0	0	0	4	5	1	1	2			1	1	1	0	0	0	0	0	0	0	1	0	1	0	0	0	0	0	0	0	0	0	0	1	0	0		0	1	0	0	0	0	0	0
R_d5zeO3vixIIXw0d	1	1	1	0	0	0
R_ehONdN7E1AgV2dv	1
R_dpC0vXDtbZ6RhI1	1	2
R_734jryDS8Nv4Yzr	1	2
R_2mlQAz1wgciwj1b	1		1	0	0	0
R_a2HSeri3o0a2DU9	1		1	0	0	0	5	6	1	3	2	5	4	1	3	1	0	1	0	0	0	0	0	0	0	1	0	0	0	0	0	0	0	0	0	0	0	0	0		0	0	0	0	0	0	0	0	0
R_eQo5S0VVwo4ukgR	2		0	0	0	0	3	3	1	1	1	4	3	2	3	0	0	0	0	0	0	0	0	0	0	1	0	0	1	0	0	0	0	0	0	0	0	0	0		0	1	0	0	0	0	0	0	0
R_ePYxEdfQ1QtfoEt	1	1	0	0	0	0	3	4	5	5	1	5		1	2	1	1	1	0	0	0	0	0	1	0	1	0	0	0	0	0	0	0	0	0	0	0	0	0		0	0	0	1	0	0	0	0	0
R_07iGSoo6zfKfxPf	1		1	0	0	0
R_8pKvSgNttTJ0d9P	2
R_3yoa4OrzImEo2vH	2	1	1	0	0	0	3	4	1	5	1		3	2	2	1	1	0	0	1	0	0	0	0	0	1	0	0	0	0	0	0	0	0	0	0	0	0	0		0	1	0	0	0	0	0	0
R_bQJq5cKSmOVVDQ9	2
R_3razbysjKYQSvQh	2	2	1	0	0	0	3	4	1	3	1	3	3	1	2	1	0	1	0	1	0	0	0	0	0	1	0	0	0	0	0	0	0	1	0	0	0	0	0		0	0	0	1	0	0	0	0	0
R_7PbhzZOrka1v03z	1	2	2	0	0	0	4	5	1	5	1	4	4	1	3	1	1	1	0	0	0	0	0	1	0	1	0	0	0	0	0	0	0	1	0	0	0	0	0		0	0	0	1	1	1	0	0	0
R_0P9hHMyHMoETZsN	1		1	0	0	0	5	5	3	4	1	4	5	2	2	0	0	0	0	0	0	0	0	0	0	0	0	0	0	0	0	0	0	0	0	0	0	0	0		0	1	0	0	0	0	0	0	0
R_81GMyc2FslBykfz	2		0	0	0	0	3	5	5	6	2		3	1	2	1	0	1	0	1	0	0	0	1	0	1	0	0	0	0	0	0	0	1	0	0	0	0	0		0	0	0	0	0	0	0	0
R_9EnKEDkDOAq7uAJ	2		1	0	0	0	4	5	1	2	1	5	4	1	2	0	0	0	0	0	0	0	0	0	0	1	0	0	0	0	0	0	0	0	0	0	0	0	0		0	0	0	0	0	0	0	0	0
R_800dMMLd5MoN3a5	1	2	1	0	0	0	5	4	1	5	1	5	2	1	4	1	0	0	0	0	0	0	0	0	0	1	1	0	0	0	0	0	0	0	0	1	1	0	0		0	0	0	1	0	0	0	0	0
R_0OmSfEN9Z7AETD7	2
R_0HTI6YK5RlBovxb	2	1	1	0	0	0	2	5	1	5	1		3	1	4	1	0	1	0	1	0	0	0	0	0	1	0	0	0	0	0	0	0	0	0	0	0	0	0		0	1	0	0	0	0	0	0
R_0OgKaPtnQqvhqlf	1	1	2	0	0	0	6	5	1	5	1	5	5	1	2	1	0	1	0	0	0	0	0	0	0	1	0	0	0	0	0	0	0	0	0	0	0	0	0		0	0	0	0	0	0	0	0	0
R_24AipjiTVw4AJzD	1	2	2	0	0	0	5	5	1	4	1	6	3	1	3	0	0	0	0	0	0	0	0	1	0	0	0	0	0	0	0	0	0	0	0	0	0	0	0		0	1	0	1	0	0	0	0	0
R_b4qscrTCMGyp3Sd	2		1	0	0	0	1	2	1	2	1	3	4	1	5	1	1	1	0	0	0	0	0	1	0	1	0	0	0	0	0	0	0	1	0	0	0	0	0		0	0	0	1	1	0	1	0	1
R_b9fTPMCn5mBcmgt	1	2	1	0	0	0
R_57tlUISRWYBoCY5	2
R_5AoBfnIZN3ruROB	1
R_0IKqUbaiLLsAzCl	2	1	1	0	0	0	5	5	1	4	1	5	4	1	2	0	0	1	0	0	0	0	0	1	0	1	0	0	0	0	0	0	0	0	0	0	0	0	0		0	0	1	1	0	0	0	0	0
R_7ZZGaNWRKQrSGFv	1	2	1	0	0	0	5	6	1	4	1	5	4	1	2	0	0	1	0	0	0	0	0	0	0	1	0	0	0	0	0	0	0	0	0	0	0	0	0		0	0	0	0	0	0	0	0
R_1ZCDS4pGsJqi3A1	2	2	2	0	0	0	3	4	2	4	1	5	4	1	4	1	1	1	0	1	0	0	0	1	0	1	0	0	0	0	0	0	0	1	0	0	0	0	0		0	1	0	0	1	0	0	0	0
R_8dL7YnjEOGo62DX	1
R_eySZI6QudIvNozP	1	2	1	0	0	0	5	4	1	4	1	5	4	1	2	0	0	1	0	0	0	0	0	0	0	0	0	0	0	0	0	0	0	0	0	0	1	0	0		0	0	0	0	0	0	0	0	0
R_3DI2acEUZEO6vY1	1
R_00VpDqlm2hSWIaV	1	2	1	0	0	0	4	5	1	5	1	5	3	1	2	0	0	0	0	0	0	0	0	0	0	0	0	0	0	0	0	0	0	0	0	0	0	0	0		0	0	0	0	0	0	0	0	0
R_bpFUyadWApmmwO9	1	1	2	0	0	0	4	4	1	4	1	5	4	1	2	0	0	1	0	0	0	0	0	0	0	1	0	0	0	0	0	0	0	0	0	0	0	0	0		0	0	0	0	0	0	0	0	0
R_9TwFJcI9VS2JcCp	2	2	1	0	0	0	4	3	1	4	1	5	3	1	5	0	1	1	0	0	0	0	0	0	0	1	1	0	0	0	0	0	0	0	0	0	0	1	0		0	0	1	0	0	0	0	0	0
R_czKzOrHDUGYGMjH	2	2	0	0	0	0	3	5	6	2	1	2	4	1	2	1	0	1	0	0	0	0	0	0	0	1	0	0	0	0	0	0	0	0	0	0	0	0	0		0	0	0	0	0	0	0	0	0
R_2lspSQoxqTN7obP	2	1	3	0	0	0	4	4	1	3	1	5	4	1	2	0	0	1	0	0	0	0	0	0	0	1	0	0	0	0	0	0	0	0	0	0	1	0	0		0	0	0	0	0	0	0	0	0
R_dmnoFL0Nlm8zXZr	1	1	2	0	0	0	4	6	1		1		3	1	2	0	0	0	0	0	0	0	0	0	0	0	0	0	0	0	0	0	0	0	0	0	0	0	0		0	0	0	1	0	0	0	0
R_0CnkXYPvwhwaCHP	2		1	0	0	0
R_3WeN9FcyIpqFbN3	2	2
R_8k7mAJqDFCelXJH	1	2	0	0	0	0	5	5	1	5	1	5	3	1	1	0	0	0	0	0	1	0	0	0	0	0	0	0	0	0	0	0	0	0	0	0	0	1	1	hand foot mouth disease	0	0	0	1	0	0	0	0	0
R_eEZZlbhiajDuuFL	1	2	2	0	0	0	5	3	3	4	1	5	4	1	3	0	0	0	0	0	0	0	0	0	0	1	0	0	0	0	0	0	0	0	0	0	0	0	0		0	0	0	0	0	0	0	0	0
R_a2Ze2gFPi0pz5Qh	2	1	1	0	0	0	3	5	1	4	1		3	1	2	1	0	1	0	0	0	0	0	1	0	1	0	0	0	0	0	0	0	0	0	0	1	0	0		0	0	0	0	0	0	0	0
R_dapt1ttxsKPtxQh	2	2	0	0	0	0	2	4	5	2	1		3	2	2	1	0	1	0	0	0	0	0	0	0	0	0	0	0	0	0	0	0	1	0	0	0	1	0		0	0	0	1	0	0	1	0
R_6D2bGXNU4BRFpXv	2	2	2	0	0	0	4	6	1	5	2	5	2	1	2	1	0	0	0	0	0	0	0	1	0	1	0	0	0	0	0	0	0	1	0	0	0	0	0		0	1	0	0	1	0	0	0	0
R_bvdAhOGNYBIARNj	2	2	1	0	0	0	5	5	1	4	1	4	3	1	3	1	0	0	0	0	0	0	0	0	0	1	0	0	0	0	0	0	0	0	0	0	0	0	1	Hypothyreoza	0	0	0	0	0	0	0	0	0
R_56gc8mfQpPvDKol	2	1	1	0	0	0	5	6	1	5	1	5	4	1	1	0	0	0	0	0	0	0	0	0	0	0	0	0	0	0	0	0	0	0	0	0	0	0	0		0	0	0	0	0	0	0	0	0
R_e5kj2QqU9MT6nml	2	2	1	0	0	0	3	5	1	4	2	4	2	1	2	1	0	1	0	0	0	1	0	1	0	1	0	0	0	0	0	0	0	0	0	1	0	0	0		0	0	1	0	0	0	0	0	1
R_0oLXuh7N4AbK9MN	2
R_1TRGU9STqeBljcp	2	1	1	0	0	0	3	6	1	5	1	5	4	1	6	1	1	1	0	0	0	0	0	1	0	1	0	0	0	0	0	0	0	0	0	0	0	0	1	morbus Bechterev	0	1	0	1	0	0	0	0	0
R_0qBO97G536NT7Cd	2	2	1	0	1	1	5	3	1	5	1	4	4	1	2	1	0	1	0	0	0	0	0	0	0	1	0	0	0	0	0	0	0	0	0	0	0	1	0		0	1	0	0	1	0	0	0	0
R_0enUAxYjhxQ1bSt	2
R_9YrXEMkmU2Y0HkN	2
R_bscqbIHfsOhnCJL	2	1	0	0	0	0	4	4	3	5	1	3	3	3	4	0	0	0	0	1	0	0	0	0	0	1	0	0	0	0	0	0	0	0	0	0	0	0	0		0	0	0	0	0	0	1	0	0
R_d05C8U8OYD2eTQ1	2		0	0	0	0	4	5	1	3	1	4	4	1	2	0	0	1	0	1	0	0	0	1	0	1	0	0	0	0	0	0	0	1	0	0	0	0	0		0	0	0	1	0	0	0	0	0
R_3pZyiWcurMbrj5r	2		0	0	0	0	3	4	6	2	2	4	4	1	2	1	0	1	0	0	0	0	0	0	0	1	0	0	0	0	0	0	0	0	0	0	0	0	0		0	0	0	0	0	0	0	0	0
R_8e8EHwAzhiMqm8Z	2
R_cBGz8cvMBcDrGC1	2		2	0	0	0	4	3	1	5	1	5	4	1	2	0	0	0	0	0	0	1	0	0	0	1	1	0	0	0	0	0	0	0	0	0	1	0	0		0	0	0	1	0	0	0	0	1
R_064i9lYaEuoyt4p	2	2	0	0	0	0	3	3	1	3	1	1	5	2	4	1	0	0	0	0	0	0	0	0	0	1	0	0	0	0	0	0	0	1	0	0	0	0	0		0	0	0	0	1	0	0	0	0
R_79uiaUYeL7TVGJv	2	2	1	0	0	0	5	6	1	3	1	4	4	1	1	1	1	0	0	1	0	0	0	0	0	1	0	0	0	0	0	0	0	0	0	0	1	0	0		0	0	0	0	0	0	0	0	0
R_eXlGDnh3jRJ76Vn	2	2	1	0	0	0	6	5	1	2	1	7	4	1	2	0	0	1	0	0	0	0	0	0	0	1	0	0	1	0	0	0	0	0	0	0	0	0	0		0	0	0	0	0	0	0	0	0
R_6EbiTraqMGp7D25	2	1	1	0	0	0	5	5	1	3	1	5	4	1	1	0	0	1	0	0	0	0	0	0	0	1	0	0	0	0	0	0	0	0	0	0	0	0	0		0	0	0	1	0	0	1	0	0
R_0uov6GVM6Fo8u4B	2
R_dmYq0HAo7HYpgYl	2	1	1	0	0	0	5	4	3	4	1	5	4	1	4	1	1	1	0	1	0	0	0	0	0	1	0	0	0	0	0	0	0	0	0	0	1	1	1	keratitida	0	0	0	0	1	0	1	0	0
R_bJI2H8c9FaIa4C1	2	2	1	0	0	0	4	5	1	4	1	5	4	1	6	1	1	0	0	1	0	0	0	0	0	0	0	0	0	0	0	0	0	1	0	0	1	1	0		0	1	0	1	1	0	0	0	0
R_d1gV751l0wt07MF	2	2	1	0	0	0	3	5	1	3	1	2	4	1	2	0	0	0	0	0	0	0	0	0	0	1	0	0	0	0	0	0	0	0	0	0	0	0	0		0	0	0	0	0	0	0	0	0
R_3VnzjqxpHJPTR9r	2	1	1	0	0	0
R_bvYPo9vhcLgnFfn	2	2	2	0	0	0	4	5	1	4	1	5	2	1	2	1	0	1	0	0	0	0	0	1	0	1	0	0	0	0	0	0	0	0	0	0	0	0	0		0	0	0	1	0	0	0	0	0
R_5sst684ezkF2v4h	2
R_0p6BwiHYXsY0rw9	2	1	1	0	0	0	6	4	1	4	1	6	3	1	4	1	1	1	0	0	0	0	0	0	0	1	0	0	0	0	0	0	0	0	0	0	0	0	0		0	1	0	0	0	0	0	0	0
R_7QBySxXSYx5Oiq1	2	2	2	0	0	0	4	5	4	4	1	3	4	1	2	0	0	1	0	0	0	0	0	0	0	1	0	0	0	0	0	0	0	1	0	0	0	1	0		0	0	0	0	0	0	0	0	0
R_8cOqurN0IMlZ0EJ	2	2	1	0	0	0	4	5	1	5	1	4	4	1	4	1	1	0	0	1	0	0	0	1	0	1	0	0	0	0	0	0	0	1	0	0	0	0	0		0	0	0	0	0	0	0	0	0
R_bfOUidA6NRrEnbv	2	1	0	0	0	0	5	5	1	3	1		4	1	2	0	0	1	0	0	0	0	0	0	0	1	0	0	0	0	0	0	0	0	0	0	0	0	0		0	0	0	0	0	0	1	0
R_3lUdxQC7Qu6WcUB	2	1	1	0	0	0	3	4	1	5	1	4	4	1	1	0	0	0	0	1	0	0	0	0	0	1	0	0	0	0	0	0	0	0	0	0	1	0	0		0	0	0	0	0	0	0	0	0
R_50DUYIkf5TBY1oh	2
R_cw5jJIXq3t0GRvv	2	2	1	0	0	0	4	5	1	5	1	4	4	1	3	1	0	0	0	0	0	0	0	0	0	1	0	0	0	0	0	0	0	1	0	0	0	0	0		0	0	0	0	1	0	0	0	0
R_baAoCk4u5WFdpI1	2	2	1	0	0	0	2	5	1	4	1	4	4	1	1	0	0	0	0	0	0	0	0	0	0	1	0	0	0	0	0	0	0	1	0	0	1	0	0		0	0	0	0	0	0	0	0	0
R_8Iic3AlLlkOMPLD	2	2	1	0	0	0	4	2	4	5	1	5		1	4	1	0	1	0	1	0	1	1	0	0	1	0	0	0	0	0	0	0	0	0	0	0	1	0		0	0	1	0	0	0	0	0	0
R_bxOvxM4gqHZqxY9	2	2	1	0	0	0	3	5	1	5	1	5	3	1	5	0	0	0	0	0	0	0	0	0	0	1	0	0	0	0	0	0	0	0	0	0	0	0	0		0	0	0	0	0	0	0	0	0
R_55SRllOFIdEsVbT	2
R_bxsbM7ijVHMJts1	2	1	1	0	0	0	3	5	1	4	1	4	4	1	1	1	0	0	0	0	0	0	1	0	0	1	0	0	0	0	0	0	0	0	0	0	1	0	0		0	0	0	0	0	0	0	0	0
R_9RfN7ONiCK89xMF	2	2	3	0	0	0	3	3	1	4	1	4	4	3	3	1	1	1	0	0	0	0	0	0	0	0	0	0	0	0	0	0	0	0	0	0	0	0	0		0	0	0	1	0	0	0	0	0
R_bpCvtwYEkxgcOB7	2		1				3	3	2	4	1	5	3	2	3	1	0	1	0	1	0	0	0	1	0	1	0	0	0	0	0	0	0	0	0	0	0	1	0		0	0	0	1	0	1	1	0	1
R_3OXs1VnfrdeO7Wt	2	2	1	0	0	0	4	4	4	5	1	4	4	1	2	1	0	0	0	0	0	0	0	0	0	1	0	0	0	0	0	0	0	1	0	0	0	0	0		0	0	1	0	0	0	0	0	1
R_1GNFTteRpyELAl7	2	1	0	0	0	0	5	4	1	4	1	5	3	1	5	1	1	1	0	0	0	0	0	0	0	0	0	0	1	0	0	0	0	0	0	0	0	0	0		0	0	0	1	0	1	1	0	0
R_bxBHjJcnmbbd4hv	2	2	1	0	0	0	5	5	1	4	1	4		1	2	0	0	0	0	1	0	0	0	0	0	1	0	0	0	0	0	0	0	0	0	0	1	0	0		0	0	0	1	0	0	0	0	0
R_7VBfANDn5Pv0zCR	2	2	0	0	0	0	1	2	1	2	1	2	3	1	1	1	1	1	0	1	0	0	1	0	0	1	0	0	0	0	0	0	0	0	0	0	1	1	0		0	1	0	0	1	0	0	0	1
R_01ISlNyjPyVmi4l	2	2	1	0	0	0	5	6	5	1	1	6	3	1	1	0	0	1	0	0	0	0	0	0	0	1	0	0	0	0	0	0	0	0	0	0	0	0	0		0	0	0	0	0	0	0	0	0
R_8nQ8HsabzctK9ox	2	1	1	0	0	0	4	4	4	4	1	5	4	1	2	1	0	1	0	0	0	0	0	0	0	1	0	0	0	0	0	0	0	1	0	0	1	1	0		0	1	0	1	1	0	1	0	0
R_7PWf1YHhULOVpwp	2	2	1	0	0	0	5	5	1	5	1	5	3	1	2	0	0	0	0	0	0	0	0	0	0	0	0	0	0	0	0	0	0	0	0	0	0	0	0		0	0	0	0	0	0	0	0	0
R_5pSys9Yb3SldUsB	2	1	0	0	0	0	3	3	1	4	1	5	4	1	3	1	0	1	0	0	0	0	0	1	0	1	0	0	0	0	0	0	0	0	0	0	1	0	0		0	0	1	0	0	0	1	0	0
R_7PoLpjn6SuaissJ	2
R_b3eCZDQGMYAJleR	2	1	1	0	0	0	1	1	5	3	2	2	3	1	4	1	0	1	0	1	0	0	1	1	0	1	0	0	1	0	0	0	1	1	0	0	0	1	0		0	1	1	1	1	0	1	0	1
R_9HJN0Rcph661b7f	2
R_3CVtX3OmfTezxcN	2	2	0	0	0	0	1	3	3	5	2	1	4	1	1	1	0	0	0	0	0	0	0	0	0	1	1	0	0	0	0	0	0	0	0	0	0	0	0		0	0	0	1	0	0	1	0	0
R_8omMuQfoUXx0r4x	2	1	0	0	0	0	4	5	2	4	1	4	3	2	2	1	0	0	0	1	0	0	0	1	0	1	0	0	0	0	0	0	0	0	0	0	0	0	0		0	0	0	0	0	0	0	0	0
R_8HNriokX4s8Xdqd	2	2	0	0	0	0	5	5	1	5	1	4	2	2	5	1	1	1	0	0	0	0	0	1	0	1	0	0	0	0	0	0	0	0	0	0	0	0	0		0	0	0	0	1	0	0	0	0
R_3LdwzZou29bcdyl	2	1	0	0	0	0	5	5	1	5	1	5	4	1	5	1	0	1	0	0	0	0	0	0	0	1	0	0	0	0	0	0	0	0	0	0	1	0	1	Crohnova choroba	0	1	0	0	0	0	0	0	1
R_bwHJuKAvyMukAPr	2	2	1	0	0	0
R_a34P5w8sRKEfRk1	2	2	1	0	0	0	3	4	1	4	1	4	5	2	2	0	0	0	0	0	0	0	0	0	0	0	0	0	0	0	0	0	0	0	0	0	0	0	0		0	0	0	0	0	0	0	0	0
R_beEkNAqNsuk2zA1	2	2	1	0	0	0
R_2t8xEXhIg5DN8k5	2
R_2ubRpCiFw1NgIU5	2		2	0	0	0	4	6	5	5	1	5	4	1	1	0	0	0	0	0	0	0	0	0	0	1	0	0	0	0	0	0	0	0	0	0	0	0	1	st?evní ch?ipka	0	0	0	0	0	0	0	0	0
R_0pr4YQVaXUPXtjf	2		4	0	0	0	3	3	2	4	1	5		1	3	1	0	1	0	1	0	0	0	0	0	0	0	0	0	0	0	0	0	1	0	0	1	0	0		0	0	0	0	0	1	0	0	0
R_79AvEUy0OVdMZzn	2	1	1	0	0	0	5	4	1	5	1	4	2	1	2	1	0	1	0	0	0	0	0	0	0	1	0	0	0	0	0	0	0	1	0	0	0	0	0		0	0	0	0	0	0	0	0	0
R_b40d3DJkUmdEIUB	2		0	0	0	0	3	5	1	4	1	4	3	1	4	0	0	0	0	0	0	0	0	0	0	1	0	0	0	0	0	0	0	1	0	0	0	0	0		0	1	0	1	1	0	0	0	0
R_5iJ0s7KYYn66zL7	2	2	1	0	0	0	5	5	1	1	1	5	4	1	5	0	1	1	0	1	0	0	1	0	0	0	0	0	0	0	0	0	0	0	0	0	0	0	0		0	1	0	0	0	0	1	0	1
R_9MIo3IBQm4wxMqN	2		2	0	0	0	4	2	1	4	2	4	3	1	3	0	1	1	0	0	0	0	0	0	0	1	0	0	0	0	0	0	0	1	0	0	0	0	0		0	0	0	0	0	0	0	0	1
R_eJ9qyvU8RcqY6nb	2	1	1	0	1	1	5	3	1	2	1	3	3	1	4	0	0	1	0	0	0	0	0	0	0	1	0	0	0	0	0	0	0	0	0	0	0	0	0		0	1	1	0	0	0	0	0	1
R_0we5r3PKK6z6A3H	1	1	1	0	0	0	3	5	1	2	1	4	3	1	2	1	0	1	0	0	0	0	1	1	0	1	0	0	0	0	0	0	0	0	0	0	0	0	0		0	0	0	1	0	0	0	0	0
R_5vAQMDSlLVeWBqB	2	2	0	0	0	0	2	1	1	2	1		3	2	2	0	1	1	0	0	0	0	0	0	0	1	0	0	0	0	0	0	0	0	0	0	1	1	0		0	1	0	0	0	0	0	0	0
R_7PzTk5nohk4Ng2h	2	2	1	0	0	0	4	5	2	4	1	4
R_digZJwLsvgVnSw5	2		0	0	0	0	3	5	2	4	1	5	3	1	3	0	0	0	0	0	0	0	0	0	0	1	0	0	0	0	0	0	0	1	0	0	0	0	0		0	1	0	0	1	0	0	0	0
R_1Yxz9nezvDbCyAl	2	2	1	0	0	0	2	4	1	4	1	4	5	1	1	0	0	0	0	0	0	0	0	0	0	0	0	0	0	0	0	0	0	0	0	0	0	0	0		0	0	0	0	0	0	0	0	0
R_5AT4L00Z4Ux7nLv	2	1	0	0	0	0	4	4	1	1	1	1	4	1
R_3n2AL7XzapFLMzj	2
R_3DbF0rnAJn89kdD	2	2	0	0	0	0	5	5	1	5	1	6	4	1	3	1	1	1	0	1	0	0	0	0	0	1	0	0	0	0	0	0	0	1	0	0	1	1	0		0	0	0	1	0	0	0	0	0
R_5gURjdWLo97xTvL	2	2	2	0	0	0	5	4	1	1	1	6	3	1	3	1	0	0	0	0	0	0	0	0	0	0	0	0	0	0	0	0	0	0	0	0	0	1	0		0	1	0	0	0	0	0	0	0
R_doFEDtlAdZYnRjv	2		1	0	0	0	2	3	5	5	1	5		1	3	0	0	1	0	0	0	0	0	0	0	1	0	0	0	0	0	0	0	0	0	0	0	0	0		0	0	0	0	0	0	0	0	0
R_3yidwXwalGvu0y9	2	2	0	0	0	0
R_cXShQ8jmn5iK7ul	2
R_9T4EL9S7KALkEbr	2	2	1	0	0	0	2	3	1	4	1		3	2	3	1	0	1	0	1	0	0	1	0	0	1	0	0	0	0	0	0	0	1	0	0	1	0	0		0	0	0	1	0	0	0	0	0
R_9LdeZAFnYVrPcLH	2		2	0	0	0	3	3	2	3	1	4	4	1	3	1	1	1	0	1	0	0	0	0	0	1	0	0	0	0	0	0	0	0	0	0	0	0	0		0	0	0	0	0	1	0	0	0
R_9YLqJRexa5xco7j	2	2	1	0	0	0	3	2	4	3	1		3	1	2	0	0	1	0	0	0	0	0	1	0	1	0	0	0	0	0	0	0	0	0	0	0	0	0		0	0	0	1	0	0	1	0
R_dgmAaayla95oB13	2	1	2	1	1	2	4	2	5	1	1	1	4	1	4	1	0	0	0	0	0	0	0	0	0	1	1	0	0	0	0	0	0	0	0	0	0	0	0		0	0	0	0	0	0	0	0	0
R_2lU34wmEpbpkgK1	2	2	1	0	0	0	3	4	1	5	1	1	3	2	2	0	0	1	0	0	0	0	0	1	0	1	0	0	0	0	0	0	0	0	0	0	0	0	0		0	0	0	1	0	0	1	0	0
R_8ByyzFxTrGNxxjf	2	2	3	0	0	0	2	4	1	5	1	3	3	1	3	1	0	0	0	0	0	0	0	0	0	0	0	0	0	0	0	0	0	1	0	0	0	0	0		0	0	0	0	1	0	0	0	0
R_8qRN9h44PdfqoM5	2	2	1	0	0	0	3	3	1	3	1	1	3	2	1	1	0	1	0	0	0	0	0	0	0	1	0	0	0	0	0	0	0	0	0	0	0	0	0		0	1	0	0	0	0	0	0	0
R_cDdwGohQcSZKIJf	2	2	0	0	0	0	3	3	2	5	2	5	3	1	4	1	1	1	0	0	0	0	0	0	0	1	0	0	0	0	0	0	0	0	0	0	0	0	0		0	0	0	0	0	0	0	0	1
R_6i02UQsSGS5SgPX	2	2	1	0	0	0	1	3	1	4	1	1	3	1	2	1	1	1	0	1	0	0	0	0	0	1	0	0	0	0	0	0	0	0	0	0	1	0	0		0	0	0	1	0	0	0	0	0
R_8djl8HvmNpykFVP	2		1	0	0	0	3	3	1	5	1	4		1	4	1	0	1	0	0	0	0	0	0	0	0	1	1	0	0	0	0	0	1	0	0	1	0	0		0	0	0	1	0	0	0	0	0
R_6ilDA1IJ4LCRenj	2	1	2	0	0	0	5	2	1	4	1	5	3	2	6	1	0	1	0	0	0	0	0	0	0	1	0	0	0	0	0	0	0	1	0	0	1	0	0		0	1	1	1	0	0	1	0	1
R_9WZ1RmZqEMIG0rX	2	1	2	0	0	0	5	2	1	3	1	5	3	2	6	1	0	1	0	0	0	0	0	0	0	1	0	0	0	0	0	0	0	1	0	0	1	0	0		0	1	1	1	0	0	1	0	1
R_3kpmx0Rdv7nXmRf	2	2	1	0	0	0	3	3	1	3	1	5	3	2	2	1	0	1	0	0	0	0	0	1	0	1	0	0	0	0	0	0	0	1	0	0	0	0	0		0	1	0	1	0	0	0	0
R_55fSnh5x4nw52bb	2
R_5yylVQ0Yu7txTsF	2	1	2		0	0	5	4	1	4	1		4	1	3	1	0	1	0	1	0	0	0	1	0	1	0	0	0	0	0	0	1	1	0	0	0	0	0		0	1	0	1	1	0	1	0	0
R_3I5EvtgBdPDmStT	2		1	0	0	0
R_bqQVm9PTeX2I4At	2	2	1	0	0	0	5	3	1	4	1	5	3	1	2	1	1	1	0	0	0	0	0	0	0	1	0	0	0	0	0	0	0	0	0	0	1	0	0		0	0	0	0	0	0	0	0	0
R_6X3aS9G2dnQwzgF	2		0	0	0	0
R_0rMcESFWIg2ZYxf	2	2	0	0	0	0	4	2	1	5	2	5	3	1	3	1	1	1	0	0	0	0	0	0	0	1	0	0	1	0	0	0	0	0	0	0	1	0	0		0	0	0	1	0	0	0	0	1
R_dpBZQQQ2G3sFDsV	2		1	0	0	0	3	4
R_4PK5Kl7SxPnAgAd	2	2	2	0	0	0	4	4	5	3	2	4	4	1	4	0	0	0	0	0	0	0	0	0	0	1	0	0	0	0	0	0	0	1	0	0	0	0	0		0	0	0	0	1	0	0	0	0
R_4UuvP8mocqiIsSN	2	2	2	0	0	0	4	4	1	4	1	5	3	1	2	1	0	1	0	1	0	0	0	0	0	0	0	0	0	0	0	0	0	1	0	0	0	0	0		0	1	1	0	0	0	1	0	0
R_5zNPSVE0NktQOuV	2	1	1	0	0	0	4	4	1	3	1	5	4	1	2	0	1	1	0	0	0	0	0	1	0	1	1	1	0	0	0	0	1	0	0	0	1	0	0		0	0	0	0	0	0	0	0	1
R_bpdTdB5c2nk9kdT	2		0	0	0	0	3	3	1	3	1	5	2	1	3	1	0	1	0	0	0	0	0	0	0	0	0	0	0	0	0	0	0	0	0	0	1	1	0		0	0	0	0	0	0	0	0	0
R_7NVUWeZIXYJ8yIR	2	2	3	0	0	0	4	3	1	4	1	5	3	1	3	1	0	1	0	1	0	0	0	0	0	1	0	0	0	0	0	0	1	1	0	0	1	0	1	toxoplasmoza	0	0	0	1	0	0	1	0	1
R_cVhivuaz7KRhKC1	2	1	1	0	0	0	3	4	1	3	1	3	4	1	3	0	0	1	0	0	0	0	0	0	0	1	0	0	0	0	0	0	0	0	0	0	0	0	0		0	0	0	0	0	0	1	0	0
R_55DjiAt1n5oc1yR	2	2	1	0	0	0	4	3	1	5	1	5	3	1	3	1	0	1	0	1	0	0	0	0	0	1	0	0	0	0	0	0	0	1	0	0	1	0	0		0	0	0	0	1	0	0	0	0
R_1BJ4KfnwpfYRwdD	2	2	0	0	0	0	2	4	5	4	1	3	4	1	2	0	0	1	0	1	0	1	0	0	0	1	0	0	0	0	0	0	0	0	0	0	0	1	0		0	0	0	0	0	0	0	0	0
R_2mJ4g249IxUUwn3	1
R_7PODSjT1AqXml2B	1
R_6qWjyZhRRJV7sSV	1
R_5vtT7jsIAe1Wgeh	1
R_0Mt3uo8DWGPUiUZ	1
R_ablifMkZYV7x65L	1
R_2b0lHCezMPyjlu5	1
R_e2kg1fLDGev5QTr	1
R_8p7CVsDFpOTKzlj	1	1	2	0	0	0
R_9MRn1ktnlUFoSjP	2	2	2	0	0	0	2	5	3	4	1	1	5	4	2	1	0	1	0	0	0	0	0	0	0	0	0	0	0	0	0	0	0	1	0	0	1	0	0		0	0	0	0	0	1	0	0	0
R_ePpYFOV18SI48jr	2	2	1	0	0	0	1	4	4	4	1	3	4	1	2	1	0	1	0	0	0	0	1	0	0	1	0	0	0	0	0	0	0	0	0	0	0	0	0		0	0	0	0	0	0	0	0	1
R_863FTTgfl5mwPAN	1		0	0	0	0	3	5	2	5	1	4	5	1	3	1	0	1	0	0	0	0	0	1	0	1	0	0	0	0	0	0	0	1	0	0	1	0	0		0	0	0	1	0	0	1	0	0
R_9RZ9h5zObHD9zSd	1	2	0	0	0	0	2	5	1	5	1	3	5	2	3	1	0	1	0	1	0	0	0	1	0	1	0	0	0	0	0	0	0	0	0	0	0	0	0		0	0	0	0	0	0	1	0	0
R_9sDslKkdc4fLXfL	1	2	2	0	0	0	1	3	3	5	1	3	4	1	2	1	0	0	0	0	0	0	0	0	0	0	0	0	0	0	0	0	0	0	0	0	0	0	0		0	0	0	0	0	0	0	0	0
R_4JHo87VATolGXLD	1		0	0	0	0	4	5	1	4	1	5	4	1	2	1	0	1	0	0	0	0	0	0	0	0	0	0	0	0	0	0	0	1	0	0	1	1	0		0	0	0	0	1	0	0	0	0
R_3P3xC3GS1mzQUCh	2		1	0	0	0	4	5	1	4	1		4	1	2	1	0	1	0	1	0	0	1	0	0	1	1	0	0	0	0	0	0	0	0	0	1	1	0		0	1	1	1	0	0	0	0
R_6y8KoXWM9pXI6fb	1
R_0SLYqUIT3dEVSx7	1	2	2		0	0
R_0pjScrH7oyGPxTD	1
R_bOxXhCSnLnKGjB3	1	2	2	0	0	0	5	5	5	5	1		5	1	2	1	1	1	0	0	0	0	0	0	0	1	0	0	0	0	0	0	0	0	0	0	0	0	0		0	0	0	0	0	0	0	0
R_ekykRcXHCRSngcl	1	1	4	0	0	0	4	4	1	2	1	5	5	1	1	0	0	0	0	0	0	0	0	0	0	0	0	0	0	0	0	0	0	0	0	0	1	0	0		0	0	0	0	0	0	0	0	0
R_72tzhafkKnLxkyN	1	2	1	0	0	0	5	6	1	4	1	5	4	2	2	1	1	1	0	0	0	0	0	1	0	1	0	0	0	0	0	0	1	1	0	0	1	0	0		0	0	0	1	0	0	0	0	0
R_5mRgY1FBXeNMtvL	1	2	1	0	0	0	2	1	1	4	1	5	4	1	3	1	0	1	0	0	0	0	0	0	0	1	0	0	0	0	0	0	0	0	0	0	1	0	1	EBV	0	0	0	1	0	0	0	0	0
R_0qv9obaoXoZ2V3n	2	2	1	0	0	0	3	4	1	3	1	3	3	1	2	1	0	1	0	0	0	0	0	1	0	1	0	0	0	0	0	0	0	0	0	0	0	0	0		0	0	0	0	0	0	0	0	1
R_cH0Q21HQRZqvA5D	1		0	0	0	0
R_55U9dGA9OTvI9Xn	1		2	0	0	0	3	2	1	1	1	3	3	1	4	0	0	0	0	0	0	0	0	0	0	1	0	0	0	0	0	0	0	0	0	0	0	0	0		0	0	0	0	0	0	0	0	0
R_0celTzhPOVSEsw5	2	2	1	0	0	0	4	5	1	4	1		4	1	5	1	0	1	0	1	0	0	0	0	0	1	0	0	0	0	0	0	0	0	0	0	0	0	0		0	0	0	1	0	0	1	0
R_01cLexOdODS4zSR	1	2	1	0	0	0	6	6	1	2	1	6	4	1	3	1	0	1	0	0	0	0	0	0	0	0	0	0	0	0	0	0	0	0	0	0	0	0	0		0	0	0	0	0	0	0	0	0
R_0CcUeDvhXHi4RqR	2	2	2	0	0	0	3	4	1	3	1		4	1	5	1	0	1	0	0	0	0	0	0	0	1	0	0	0	0	0	0	1	0	0	1	0	0	0		0	1	0	0	1	1	1	0	0
R_afU4gCldGoEq0ap	2	1	2	0	0	0	2	4	1	4	1	4	2	2	2	0	0	1	0	0	0	0	0	0	0	1	0	0	0	0	0	0	0	0	0	0	0	0	0		0	0	0	0	0	0	0	0	0
R_235HvgqkS63Juy9	1		2				4	4	3	5	2	5	4	1	2	0	0	1	0	0	0	0	0	0	0	1	0	0	1	0	0	0	0	1	0	0	0	0	0		0	0	0	0	0	0	0	0	0
R_3jF3UiyRvGMpNxX	1		1	0	0	0	3	3	1	2	1	4	4	1	2	1	0	1	0	0	0	0	0	0	0	1	0	0	0	0	0	0	0	0	0	0	0	0	0		0	0	0	1	0	0	0	0	0
R_3aE8zskJGnLziwR	2	2	1	0	0	0	4	5	5	3	1	6	4	1	2	1	1	1	0	0	0	0	0	0	0	1	0	0	0	0	0	0	0	0	0	0	1	0	0		0	1	0	0	0	1	1	0	0
R_3yHJbG6NxYHWAzb	1	2	1	0	0	0	5	4	1	5	1	4	4	1	3	0	0	1	0	1	0	0	0	0	0	1	0	0	0	0	0	0	0	0	0	0	0	0	0		0	0	0	1	0	0	0	0	0
R_1OkuDzz3V8dJ2RL	1	2	3	0	0	0	5	6	1	3	1	4	5	1	2	1	0	1	0	0	0	0	0	0	0	1	0	0	0	0	0	0	0	0	0	0	1	0	0		0	0	0	1	0	0	0	0	0
R_1HxCXIjVdGfVxcN	1		1	0	0	0	4	5	1	3	2	4	4	1	2	1	0	1	0	1	0	0	0	0	0	1	0	0	0	0	0	0	0	0	0	0	1	0	0		0	0	0	1	0	0	0	0	0
R_eg7a5aAUJQVKLzv	1	1	3	0	0	0	4	6	1	4	1	4	4	1	1	1	0	0	0	0	0	0	0	0	0	0	0	0	0	0	0	0	0	0	0	0	0	0	0		0	0	0	0	0	0	0	0	0
R_cT56o24g8K7SyA5	2	2	2	0	0	0	3	5	1	4	1	1	4	1	4	1	0	1	0	0	0	0	0	1	0	1	0	0	0	0	0	0	0	1	0	0	1	0	0		0	0	0	1	1	0	0	0	0
R_5dJ41U5Vdnl3iMR	2	1	4	0	0	0	3	5	4	4	1	4	4	1	4	1	0	1	0	0	0	0	0	1	0	0	0	0	0	0	0	0	0	0	0	0	1	0	0		0	1	0	0	1	0	0	0
R_7U5LbDs4KniXOqV	2	1	1	0	0	0	3	4	5	4	1	5	4	1	2	0	0	1	0	0	0	0	0	1	0	1	0	0	0	0	0	0	0	1	0	0	0	0	0		0	0	0	0	0	0	0	0	0
R_ahfmPKWm53OQ6fr	2	2	1	0	0	0	3	5	5	4	2	5	4	1	3	1	0	1	0	0	0	0	0	0	0	1	0	0	0	0	0	0	0	1	0	0	1	0	0		0	0	0	0	0	0	0	0	0
R_6McSmuIdVyfqG4l	2	2	0	2	0	2	3	4	1	5	1	3	3	1	4	0	1	1	0	0	0	0	0	0	0	1	0	0	0	0	0	0	0	0	0	0	0	0	0		0	0	0	1	0	0	0	0	0
R_eVEdus5lbXCeBwh	1	2	3	0	0	0	6	5	1	5	1	6	4	1	3	1	1	1	0	0	0	0	0	1	0	1	0	0	0	0	0	0	0	0	0	0	0	1	0		0	0	0	0	0	0	1	0	0
R_2375XLCkC0i0xBr	2	2	0	0	0	0	2	2	1	3	1		3	1	2	0	0	1	0	0	0	0	1	0	0	0	1	0	0	0	0	0	0	0	0	0	1	0	0		0	1	0	0	0	0	0	0
R_bC18riRyUTq0LQx	1		3	0	0	0	4	5	1	4	1	4	3	1	1	0	0	0	0	0	0	0	0	0	0	1	0	0	0	0	0	0	0	1	0	0	0	0	0		0	0	0	0	0	0	0	0	0
R_0Iim6eLbf1CEP4N	1	2	1	0	0	0	4	3	2	5	1	4	4	1	2	1	1	1	0	0	0	0	1	0	0	1	0	0	0	0	0	0	0	0	0	0	0	0	0		0	1	0	1	0	0	0	0	0
R_d6fJiGMzG1hlEON	2	2	1	0	0	0	5	4	1	4	1		4	1	3	1	0	0	0	0	0	0	0	0	0	1	0	0	0	0	0	0	0	0	0	0	0	0	0		0	0	0	0	0	0	0	0
R_9nOvwNwq25QVNNX	1
R_6JdJhsRDIJWMHeB	1
R_0wRUAfZuhVBMH2J	1	2	0	0	0	0	5	5	1	5	1	4	4	1	2	1	1	1	0	0	0	0	0	0	0	1	0	0	0	0	0	0	0	0	0	0	0	0	0		0	0	0	0	0	0	0	0	0
R_7P5rbHSkLHv0J4V	1	2	1	0	0	0	4	3	1	4	1	5	4	1	2	1	0	0	0	0	0	0	0	0	0	0	0	0	0	0	0	0	0	0	0	0	0	0	0		0	0	0	0	0	0	0	0	0
R_56eUhTd4WAHwrgV	1	1	1	0	0	0	2	5	5	4	2	4	3	1	3	1	0	1	0	0	0	1	0	0	0	1	0	0	0	0	0	0	0	0	0	0	0	0	0		0	0	0	1	0	1	0	0	0
R_5mDc7PMuDedsxnL	2	2	3	0	0	0	2	4	4	4	1	4	4	1	2	0	0	1	0	0	0	0	0	0	0	1	0	0	0	0	0	0	0	1	0	0	1	1	0		0	0	0	1	0	0	0	0	1
R_9ALO2c3dZmnyY7P	1
R_cFOrx1tE5yCKi4B	1	1	1	0	0	0	4	4	1	5	1	5	4	1	2	0	0	0	0	0	0	0	0	1	0	1	0	0	0	0	0	0	0	0	0	0	0	0	0		0	0	0	1	0	0	0	0	0
R_ba8AGcOtoPSsZvL	1
R_3VgfVyHpccv5mJL	1
R_81WbCdJAWYsgByB	2		1	0	0	0	4	2	1	4	1	5	4	1	3	1	0	1	0	1	0	0	0	0	0	1	0	0	0	0	0	0	0	0	0	0	1	1	0		0	0	0	1	0	0	0	0	0
R_4SMKmwqRqYDHIc5	1		1	0	0	0	4	4	1	1	1	5		1	1	0	0	0	0	0	0	0	0	0	0	1	0	0	0	0	0	0	0	0	0	0	0	0	0		0	0	0	0	0	0	0	0	0
R_6EFb2sNJvP95zi5	1
R_5gQyq9DuM2Gp16B	1	2	1	0	0	0	4	4	1	5	1	5	4	1	2	1	0	0	0	0	0	0	0	0	0	0	1	0	0	0	0	0	0	0	0	0	0	0	0		0	0	0	0	0	0	0	0	0
R_bOQkz6M2eZhYqIl	1
R_cUthT2jvy96dgK9	2	1	1	0	0	0	2	4	5	5	1	4	4	1	1	1	0	0	0	0	0	0	0	0	0	0	0	0	0	0	0	0	0	0	0	0	0	0	0		0	0	0	0	1	0	0	0	0
R_9ylqpKInlJqdBKB	1		1	0	0	0	1	2	1	4	1	2	4	1	2	1	0	1	0	0	0	0	1	0	0	1	0	0	0	0	0	0	0	1	0	0	0	0	0		0	0	0	0	0	0	0	0	0
R_cJaCwERC6LZn21T	1		2	0	0	0	4	4	1	3	1	4	3	1	4	1	0	1	0	0	0	0	0	0	0	1	0	0	0	0	0	0	0	1	0	0	1	0	0		0	0	0	0	0	0	0	0	0
R_bEL7mgTe1SNfovX	2	1	1	0	0	0	3	5	2	5	1	3	3	2	3	0	0	1	0	0	0	0	0	0	0	1	0	0	0	0	0	0	0	0	0	0	0	0	0		0	1	0	0	0	0	0	0	0
R_cMIlOP3kglI1PCt	1	1	0	0	0	0	2	2	1	5	1		4	1	3	0	0	0	0	0	0	0	0	1	0	1	0	0	0	0	0	0	0	0	0	0	1	0	0		0	1	0	0	0	0	1	0
R_bfP8ZBf40PNiCah	2	2	6	0	0	0	5	4	1	5	1	5	4	1	2	0	0	0	0	0	0	0	0	0	0	0	0	0	0	0	0	0	0	0	0	0	0	0	0		0	0	0	0	0	0	0	0	0
R_9TQT2BNFaxRJ61T	1	2	1	0	0	0	3	3	1	3	1	4	4	1	2	1	0	0	0	0	0	0	0	0	0	0	0	0	0	0	0	0	0	0	0	0	0	0	0		0	0	0	1	0	0	0	0	0
R_cA96bL3pzl3X9xr	2	1	2	0	0	0	4	3	2	5	1	5	3	1	6	0	1	1	0	0	0	0	0	0	0	0	0	0	0	0	0	0	0	0	0	0	0	0	0		0	0	0	0	1	0	0	0
R_2rj6SPMRiXMJneZ	2
R_1X5FQj2Nk2mCanr	1	1	1	0	0	0	5	3	1	2	1	5	4	1	2	0	0	0	0	0	0	0	0	0	1	1	0	0	0	0	0	0	0	0	0	0	1	0	0		0	1	0	0	0	0	0	0	0
R_1LdpN5KCcQxxf5X	1	1	1	0	0	0	4	4	1	4	1	4	4	1	3	0	0	0	0	0	0	0	0	0	0	0	0	0	0	0	0	0	0	0	0	0	1	0	0		0	0	0	0	0	0	1	0	0
R_cOYQPof3roA0PZz	2
R_eL2On3fkdfjCzSR	2	2	1	0	0	0	5	3	1	4	1	5	4	1	2	1	0	1	0	0	0	0	0	0	0	1	0	0	0	0	0	0	0	1	0	0	1	0	0		0	0	0	1	0	0	0	0	0
R_eONrOEgQfl6ESxv	2	2	1	0	0	0	5	5	4	4	1	4	5	2	2	1	0	1	0	0	0	0	0	0	0	0	0	0	0	0	0	0	0	0	0	0	0	0	0		0	0	0	1	0	0	0	0	0
R_9uHtNInqkTLmEC1	1	2	1	0	0	0	5	3	1	5	1	4	4	1	2	1	0	1	0	0	0	0	0	0	0	1	0	0	0	0	0	0	0	0	0	0	0	0	0		0	0	0	0	0	1	0	0	0
R_56gf41YqEGbD3F3	1	2
R_e9RmYJ9dG1ScnZP	1	1	1	0	0	0	6	5	1	5	1	5	4	1	2	0	0	0	0	0	0	0	0	0	0	1	0	0	0	0	0	0	1	0	0	0	0	0	0		0	0	0	0	0	0	0	0	0
R_db9VF8Z3zQFkMUR	1	1	1	0	0	0	4	3	1	4	1	5	3	1	3	1	0	1	0	0	0	0	0	1	0	1	0	1	0	0	0	0	0	0	0	0	0	0	0		0	0	0	0	0	0	0	0	0
R_eFOpY326E6jJzHT	2		1	0	0	0	5	3	1	4	1	5	3	1	2	1	0	1	0	0	0	0	0	1	0	1	0	0	0	0	0	0	0	0	0	0	0	0	0		0	0	0	1	0	0	0	0	0
R_9v6Dm6C4Toim5F3	2	2	1	0	0	0	4	4	1	4	1	5	3	1	5	1	0	1	0	0	0	1	0	0	0	1	0	0	0	0	0	0	0	1	0	0	0	0	0		0	0	0	0	0	0	0	0	0
R_0Pt1vBSRlBbdYwt	2	2	2	0	0	0	4	5	1	4	1	5	4	1	2	0	0	0	0	0	0	0	0	0	0	1	0	0	0	0	0	0	0	0	0	0	0	0	0		0	0	0	1	0	0	0	0	0
R_798BzhVLbxAoNo1	2	2	1	0	0	0	4	5	1	4	1		2	2	2	1	1	1	0	0	0	0	0	0	0	1	0	0	0	0	0	0	0	1	0	0	1	1	0		0	0	0	1	0	0	0	1	0
R_bx5CqfBoY6ePFkN	2
R_0NWftl8sfLOGFsF	2		1	0	0	0	3	4	1	5	1	4	3	1	2	1	0	0	0	0	0	0	0	0	0	0	0	0	0	0	0	0	0	1	0	0	0	0	0		0	0	0	0	0	0	0	0	0
R_a3IbfzGpsLc7Ded	1		2	0	0	0	3	5	1	5	1	4		1	5	1	1	1	0	0	0	0	0	1	0	0	0	0	0	0	0	0	0	1	0	0	0	1	0		0	0	0	1	0	0	1	0	0
R_9NstmAolaQ1ODYh	2		2	0	0	0	3	2	5	5	2	5	4	1	2	1	0	0	0	0	0	0	0	0	0	1	0	0	0	0	0	0	0	0	0	0	0	0	0		0	0	0	1	0	0	0	0	0
R_9MErBVPY7jbxaND	1	2	2	0	0	0	4	5	1	5	1	4	4	1	3	1	1	1	0	0	0	0	0	1	0	1	0	0	0	0	0	0	0	0	0	0	1	1	0		0	0	0	1	0	0	0	0	1
R_bHKsTCrFMJ80MBv	1	2	1	0	0	0	3	5	1	4	1	4	4	1	5	1	0	1	0	0	0	0	0	0	0	1	0	0	0	0	0	0	0	0	0	0	0	0	0		0	0	0	1	0	0	0	0	0
R_cZ3GRmYLc0hDq29	2	2	1	0	0	0	2	4	1	5	1	4	4	1	4	0	0	1	0	0	0	0	0	0	0	1	0	0	1	0	0	0	0	0	0	0	0	0	0		0	0	0	0	1	0	0	0	0
R_6DOfdbh1gmIFHyl	2	2	1	0	0	0	5	5	2	5	1	5	3	1	3	1	1	1	0	0	0	0	0	0	0	1	0	0	0	0	0	0	0	1	0	0	0	0	0		0	0	0	0	0	0	0	0	0
R_eE9YyC4ez0u2fTn	1		1	1	0	1	6	6	4	5	1	1		1	1	0	0	0	0	0	0	0	0	0	0	0	0	0	0	0	0	0	0	0	0	0	0	0	0		0	0	0	0	0	0	0	0	0
R_8r0ck83xqlNcfFb	1		1	0	0	0	4	5	5	1	1	5	4	1	2	1	0	1	0	0	0	0	0	0	0	1	0	0	0	0	0	0	0	0	0	0	1	0	0		0	0	0	1	0	0	0	0	0
R_3HQ6Y9XROUm7YJT	2	1	0	0	0	0	5	3	1	5	1	5	2		4	0	0	1	0	0	0	0	0	0	0	0	0	0	0	0	0	0	0	0	0	0	0	0	0		0	0	0	0	0	0	0	0	0
R_bpzQo305zkYwjPf	2	2	2	0	0	0	5	5	1	3	1	6	4	1	3	1	0	0	0	0	0	0	0	0	0	1	0	0	0	0	0	0	1	0	0	0	0	0	0		0	0	0	0	0	0	0	0	0
R_8033hnfsGSPeTc1	2	1	0	0	0	0	3	4	1	5	1	5	3	2	4	1	0	1	0	0	0	0	0	0	0	1	0	0	0	0	0	0	0	0	0	0	1	0	0		0	0	0	0	1	0	0	0	0
R_8kVKqHf8qJ65CDj	2	2	1	0	0	0	4	3	1	3	1		3	1	2	1	0	1	0	0	0	0	0	0	0	1	0	0	0	0	0	0	0	0	0	0	0	0	0		0	0	0	0	0	0	0	0
R_eYb4ltmLGCsPfDv	2	2	1	0	0	0	4	4	1	4	1	4	3	1	3	1	0	0	0	0	0	0	0	0	0	1	0	0	0	0	0	0	0	0	0	0	0	0	0		0	0	0	0	0	0	0	0	0
R_3IewzcHYSmafM2x	2	1	2	0	0	0	2	5	5	4	1	3	4	1	3	1	0	1	0	0	0	0	0	0	0	1	0	0	0	0	0	0	0	1	0	0	0	0	0		0	0	0	0	1	0	0	0	0
R_1Cgxqa4XG0jrcMd	2	1	0	0	0	0	4	4	1	5	1	5		1	2	1	0	0	0	1	0	1	0	1	0	1	0	0	0	0	0	0	0	0	0	0	0	0	0		0	0	0	1	0	0	0	0	0
R_38WJCflkBqx4OHz	2	2	1	0	0	0	5	5	1	4	1	4	2	2	3	1	0	1	0	0	0	0	0	0	1	0	0	0	0	0	0	0	0	1	0	0	1	0	0		0	0	0	1	0	0	0	0	0
R_5pTT37MTmSKXhMp	2	2	1	0	0	0	4	3	3	4	2	5	3	1	6	1	0	1	0	0	0	0	0	0	0	0	0	0	0	0	0	0	0	0	0	0	0	0	0		0	0	0	0	0	0	0	0	0
R_cHiw3bdlMEYoeDb	2		2	0	0	0	4		1	6	1	4	3	1	4	1	0	1	0	1	0	0	0	1	0	1	0	0	0	0	0	0	1	1	0	0	1	1	1	opary na o?ní rohovce	0	1	0	1	0	0	0	0	0
R_7PxKpB1XPd0YxZX	2	2	1				3	4	1	5	1	2	4	1	3	1	0	0	0	1	0	0	0	0	0	1	0	0	0	0	0	0	0	1	0	0	1	0	0		0	1	0	1	0	0	0	0	0
R_87civDQ2vIcFWzr	2	2	1	0	0	0	3	2	1	4	1	4	3	1	4	1	0	0	0	0	0	0	0	0	0	1	0	0	0	0	0	0	0	1	0	0	0	0	1	kvasinková infekce	0	0	0	1	1	0	0	0	0
R_beaIuJIEB8Ex95z	1		1	0	0	0	4	4	1	5	1	3		1	2	1	0	1	0	0	0	0	0	0	0	0	0	0	0	0	0	0	0	1	0	0	0	1	0		0	0	0	0	0	0	0	0	0
R_5vYJiowvbXfNfvL	2	2	0	0	0	0	2	3	2	5	1	3	3	2	6	1	0	1	0	0	0	0	1	0	0	1	0	0	0	0	0	0	0	1	0	0	0	0	0		0	1	0	1	0	0	0	0	1
R_1LnNNAWkszHtAlD	2	1	2	0	0	0	4	3	5	4	1	4	4	1	3	0	0	1	0	0	0	0	0	0	0	1	0	0	0	0	0	0	0	1	0	0	0	0	0		0	0	0	0	0	0	0	0	1
R_6foOW1JSV5OYsAZ	1	1	4	0	0	0	4	5	1	5	1	5	4	1	2	1	1	0	0	0	0	0	0	0	0	1	0	0	0	0	0	0	0	1	0	0	1	0	0		0	0	0	0	0	0	0	0	0
R_71G4IOppVLwDSnP	2	1	0	0	0	0	4	4	1	5	1	4	4	1	2	0	0	0	0	0	0	0	0	0	0	0	0	0	0	0	0	0	0	0	0	0	0	0	0		0	0	0	0	0	0	0	0	0
R_3JfS8H3b9oeIHpX	2	2	1	0	0	0	3	6	1	5	1	6	4	1
R_eFJPY68x8YdSkEB	2	2	0	0	0	0	6	5	1	3	1	6	6	1	1	1	0	1	0	0	0	0	0	0	0	1	0	0	0	0	0	0	0	0	0	0	0	1	0		0	0	0	1	0	1	0	0	0
R_8BpI9hztxKY7m5v	2	2	0	0	0	0	3	2	1		1		3	1	4	0	0	1	0	0	0	0	0	0	0	0	0	0	0	0	0	0	0	0	0	0	0	0	0		0	0	0	0	0	0	0	0
R_5jXTtzlRqQsHapn	2	2	1	0	0	0	2	3	5	5	1	3	4	1	6	1	1	1	0	0	0	0	0	0	0	1	0	0	0	0	0	0	1	1	0	0	0	0	0		0	0	1	0	0	0	0	0	0
R_8658hwq244RyBNj	1		1	0	0	0	4	3	5	5	2	5		1	1	0	0	0	0	0	0	0	0	0	0	0	0	0	0	0	0	0	0	0	0	0	0	0	0		0	0	0	0	0	0	0	0	0
R_5iHssyQJNXaSFy5	1	2	1	0	0	0	4	4	1	4	1	3	4	1	2	0	0	0	0	0	0	0	0	0	0	1	0	0	0	0	0	0	0	1	0	0	0	0	0		0	0	0	0	0	0	0	0	0
R_0AmXzChgrAUB3zn	2	2	1	0	0	0	5	5	1	4	1	5	3	1	2	0	0	1	0	0	0	0	0	0	0	1	0	0	0	0	0	0	0	0	0	0	0	0	0		0	0	0	0	0	0	1	0	0
R_eMaUvS3hBr3RTmJ	1
R_5A27JIujXn2vTfL	2	2	2	0	0	0	4	5	1	5	1	5	4	1	2	1	0	1	0	1	0	0	0	0	0	1	0	0	0	0	0	0	0	0	0	0	0	0	0		0	1	0	1	0	0	0	0	0
R_beHlh1nfr0IFmcZ	2	2	1	0	0	0	4	4	1	3	1	4	4	1	2	1	0	1	0	1	0	1	0	0	0	1	0	0	0	0	0	0	0	0	0	0	0	0	0		0	0	0	1	0	0	0	0	0
R_cIpLiL68aGjf7Wl	2		1	0	0	0	3	5	1	3	1	4	4	1	1	0	0	1	0	0	0	0	0	0	0	1	0	0	0	0	0	0	0	0	0	0	0	0	0		0	0	0	1	0	0	1	0	0
R_ebY06qqIZqfddLn	2	2	2	0	0	0	5	6	1	3	1	5	4	1	1	1	1	1	0	1	0	0	0	1	0	1	0	0	0	0	0	0	0	0	0	0	0	0	0		0	1	0	1	1	0	0	0	0
R_4OC3N2kMTpkXkMZ	1
R_eDJvzhC0SoWpK8R	2	2	1	0	0	0	3	3	1	3	1		3	2	3	0	0	1	0	0	0	1	0	0	0	1	1	0	0	0	0	0	0	0	0	0	1	0	0		0	0	0	0	0	0	0	0
R_7ZF2sQTvTVfIdGR	2		0	0	0	0	3	3	5	5	2	1	3		2	0	1	1	0	0	0	0	0	0	0	1	0	0	1	0	0	0	0	1	0	0	0	0	0		0	0	0	1	1	0	0	0	0
R_8AeoMtiauGfi7v7	2		2	0	0	0	4	5	1	4	1	4	3	1	2	0	0	0	0	0	0	0	0	0	0	0	0	0	0	0	0	0	0	1	0	0	0	0	0		0	0	0	0	0	0	0	0	0
R_2t5EIB49DXl3U9v	2	2	3	0	0	0	3	4	5	3	2	4	3	2	6	1	1	0	0	1	0	0	1	1	0	0	0	0	0	0	0	0	0	0	0	0	0	1	1	neštovice	0	0	1	1	1	0	0	0	0
R_eJNNdRVndV5B6GV	2	2	1	0	0	0	5	5	5	5	1	4	3	1	2	0	0	0	0	0	0	0	0	0	0	0	0	0	0	0	0	0	0	0	0	0	0	0	0		0	0	0	0	1	0	0	0	0
R_2bDuLfVQVKk2yFv	1	2	3	0	0	0	5	6	1	5	1	4	4	1	2	1	1	0	0	0	0	0	0	0	0	1	0	0	0	0	0	0	0	0	0	0	0	0	0		0	0	0	0	0	0	0	0	0
R_3pF2eC8fP5MLcsl	1	2	1	0	0	0	5	4	1	5	1	5	5	2	1	0	0	1	0	0	0	0	0	0	0	0	0	0	0	0	0	0	0	1	0	0	0	0	0		0	0	0	0	0	0	0	0	0
R_51MaKFSpvr463pX	2	2	1	0	0	0	4	4	1	5	1	5	3	1	3	1	0	1	0	0	0	0	0	0	0	1	0	0	0	0	0	0	0	0	0	0	0	0	0		0	0	0	0	0	0	1	0	0
R_9F8ZmGmL4TzJFtz	2	2	0	0	0	0
R_1Ba9DA0aor7akpn	2	1	1	0	0	0	4	5	2	5	1	5	4	1	3	1	1	1	0	0	0	0	0	1	0	1	0	0	0	0	0	0	0	0	0	0	1	0	0		0	1	0	1	0	0	0	0	0
R_2ggcdJsP9HdyBXT	1	2	1	0	0	0	4	4	1	5	1	4	4	1	2	0	0	0	0	0	0	0	0	0	0	1	0	0	0	0	0	0	0	0	0	0	0	0	0		0	0	0	0	0	0	0	0	0
R_0Sw7JnSrxg60hg1	2	1	1	0	0	0
R_8owXf73u8YFBI2N	2	2	1	0	0	0	4	3	1	4	1	5	3	1	2	1	0	0	0	1	0	1	0	0	0	0	0	0	0	0	0	0	0	0	0	0	1	0	0		0	0	0	1	0	0	0	0	0
R_7ZGQ7VaQTT4LaL3	2	2	1	0	0	0	5	3	5	5	1	5	4	1	3	1	0	1	0	0	0	0	0	0	0	1	0	0	0	0	0	0	0	0	0	0	1	1	0		0	0	0	0	0	0	0	0	0
R_6Vyz7lYBi1ltlvn	1
R_7PyZFLR1vsMuJYF	2
R_bm8rfw3cDuTJuvP	2	2	1	0	0	0	5	5	1	5	1	5	4	1	2	1	0	0	0	0	0	0	0	0	0	0	0	0	0	0	0	0	0	0	0	0	0	0	0		0	0	0	0	0	0	0	0	0
R_6x0WaeIAb3CBIRn	2	1	0	0	0	0	5	4	1	5	1	5	3	1	2	1	0	1	0	0	0	0	0	1	0	0	1	0	0	0	0	0	0	0	0	0	0	0	0		0	0	0	0	0	0	0	0	0
R_0PbPd8T40UcVigl	2		1	0	0	0	4	3	1	3	1	5	4	1	2	0	0	0	0	0	0	0	0	0	0	0	0	0	0	0	0	0	0	1	0	0	1	0	0		0	0	0	0	0	0	0	0	1
R_bynsq38uVwbBzN3	2	2	0	0	0	0	3	3	4	4	2	2	2	2	5	1	1	1	0	1	0	0	0	0	0	1	0	0	0	0	0	0	0	1	0	0	0	0	0		0	1	1	1	1	1	0	0	1
R_9Nxv0n4JqbtBoTX	2	2	2	0	0	0	6	3	1	2	1	6	2	1	3	1	0	1	0	0	0	1	0	1	0	0	0	0	0	0	0	0	0	1	0	0	0	0	0		0	1	0	1	0	0	0	0	1
R_86oHHrzeafXHOD3	2	2	2	0	0	0	2	5	4	5	1	2	3	1	5	1	0	1	0	0	0	0	0	0	0	1	0	0	0	0	0	0	0	0	0	0	0	0	0		0	0	0	1	0	0	0	0	1
R_0dHbUv81zbDZy9D	2	2	2	0	0	0	5	4	1	4	1	5	3	2	3	0	1	1	0	0	0	0	0	0	0	0	0	0	0	0	0	0	0	0	0	0	0	0	0		0	0	0	0	0	0	0	0	0
R_cvgCWOr254X53g1	2	1	2	0	0	0	6	3	1	4	1	5	3	2	4	1	1	1	0	1	0	0	0	1	0	0	0	0	0	0	0	0	0	1	0	0	0	0	0		0	0	0	1	0	0	0	0	0
R_4J9rSuH1maPiiLX	2	2	2	0	0	0	3	5	5	4	1	3	4	1	2	1	0	0	0	0	0	0	0	0	0	1	0	0	0	0	0	0	0	0	0	0	0	1	0		0	0	0	1	0	0	1	0	0
R_e9YuhmsTOg5zyiF	2	2	1	0	0	0	5	5	1	4	1	5	4	1	2	1	0	0	0	0	0	0	0	0	0	0	0	0	0	0	0	0	0	0	0	0	0	0	0		0	0	0	0	0	0	0	0	0
R_bCQGj1ZVXVzLMUd	2	2	2	0	0	0	3	4	1	3	1	4	3	1	1	0	0	0	0	1	0	0	0	0	0	1	0	0	0	0	0	0	0	0	0	0	0	0	0		0	0	0	1	0	0	0	0	0
R_e8ws2yhZSOO5qBv	2	2	0	0	0	0
R_4NlCxdfzuLbshoN	2	1	1	0	0	0	5	5	1	4	1	6	3	2	4	1	1	0	0	0	0	0	0	1	0	0	0	0	0	0	0	0	0	0	0	0	0	0	0		0	0	0	0	1	0	0	0	0
R_0uic4ryQXhKKbsN	2	1	1	0	0	0	3	4	1	4	1	5	4	1	2	1	0	1	0	0	0	0	0	1	0	1	0	0	0	0	0	0	0	0	0	0	1	0	0		0	0	0	0	0	0	0	0	0
R_6Ebmo4miMflz1Zj	2	2	1	0	0	0	4	5	5	5	2	5	4	1	2	1	0	0	0	0	0	0	0	0	0	1	0	0	0	0	0	0	0	0	0	0	0	0	0		0	0	0	1	0	0	0	0	0
R_0IFMpavswm8XowJ	2	2	1	0	0	0	3	3	4	4	1	3	3	1	2	0	0	0	0	0	0	1	0	0	0	1	0	0	0	0	0	0	0	0	0	0	1	0	0		0	0	0	0	0	0	0	0	1
R_6lFNbNqzhvb73bT	2	2	0	0	0	0	4	5	3	3		3	4	1	3	0	0	0	0	0	0	0	0	0	0	1	0	0	0	0	0	0	0	0	0	0	0	0	0		0	1	0	0	0	0	0	0	1
R_6tj2QqAAXeFBMFv	2	2	3	0	0	0	3	3	1	2	1	3	4	1	2	1	0	0	0	0	0	0	0	0	0	1	0	0	0	0	0	0	0	0	0	0	0	0	0		0	0	0	1	0	0	0	0	0
R_8cc9FwX6HVeePqd	2	2	1	0	0	0	4	5	3	4	1	5	4	1	4	0	0	1	0	0	0	0	0	0	0	0	0	0	0	0	0	0	0	1	0	0	0	0	0		0	0	0	0	1	0	1	0	0
R_2ofhYzisogpQlJr	2	2	0	0	0	0	4	4	1	4	1	4	4	1	2	1	0	1	0	0	0	0	0	0	0	1	0	0	0	0	0	0	0	0	0	0	0	0	0		0	0	0	0	0	0	1	0	0
R_3V1MhlOvZNo9d0F	2	2	1	0	0	0	5	6	1	5	1	5	4	1	1	0	0	0	0	0	0	0	0	0	0	1	0	0	0	0	0	0	0	0	0	0	0	0	0		0	0	0	0	0	0	0	0	0
R_0O22z34fVTowSkB	2	2	1	0	0	0	5	6	1	4	1	6	4	1	2	1	0	1	0	1	0	0	0	0	0	1	0	0	0	0	0	0	0	0	0	0	1	0	0		0	0	0	1	0	0	1	0	1
R_a5IESpkKY8iJWPX	2	2	0	0	0	0	3	4	1	4	1	4	3	1	2	1	0	1	0	0	0	0	0	0	0	1	0	0	0	0	0	0	0	0	0	0	0	0	0		0	0	0	0	0	0	1	0	0
R_5nxYK0KaZFc1WqV	2	2	1	0	0	0	5	4	1	3	1	4	3	1	1	1	0	1	0	0	0	0	0	0	0	1	0	0	0	0	0	0	0	0	0	0	0	0	0		0	0	0	1	0	0	0	0	0
R_6XxwthcGAL6JKXr	2	2	1	0	0	0	3	3	1	3	2	5	3	1
R_0OL39zcblIBAma1	2
R_bHfDtm481P0Ttrv	2	1	2	0	0	0	3	5	1	5	1	4	3	1	3	1	0	1	0	0	0	0	0	0	0	1	0	0	0	0	0	0	1	1	0	0	0	0	0		0	0	1	0	0	0	0	0	1
R_d43BBcosZ9tDa5L	2	1	1	0	0	0	5	5	2	4	1	4	3	1	3	1	1	0	0	0	0	0	0	0	0	1	0	0	0	0	0	0	0	0	0	0	0	0	0		0	0	0	1	0	0	0	0	0
R_81YJHl3Qa1ANjMN	2		1	0	0	0	4	3	1	4	1	5	3	1	5	0	0	1	0	0	0	0	0	0	0	1	0	0	0	0	0	0	0	0	0	0	0	0	1	chronický zán?t mo?ových cest (horn	0	0	0	0	0	0	0	0	0
R_bITmL1qjVjSVDQp	2	1	3	0	1	1	4	5	1	1	2	5	4	1	3	1	0	1	0	0	0	0	0	1	0	1	0	0	0	0	0	0	1	1	0	0	0	0	0		0	0	0	1	0	0	0	0	0
R_b87T6a9K60W3hkN	2	2	1	0	0	0	4	3	5	2	2		4	1	1	0	0	0	0	0	1	0	1	0	0	0	0	0	1	0	0	0	0	0	0	0	1	0	0		0	1	0	0	0	0	0	0	0
R_87jqjvXT5p4QdUN	2		1	0	0	0	5	4	1	4	1	3	3	1	3	1	0	1	0	0	0	0	0	0	0	0	0	0	0	0	0	0	0	0	0	0	0	0	0		0	0	0	0	0	0	0	0	1
R_2gGD5XA9rMWZMmF	2	1	1	0	0	0	5	4	3	5	1		4	1	3	1	1	1	0	0	0	0	0	1	0	1	1	0	0	0	0	0	0	1	0	0	0	0	0		0	1	0	0	1	0	0	0
R_aVGLGLjnOtPxQ7X	2	2	3	0	0	0	2	4	1	3	1	3	3	1	2	1	0	0	0	0	0	0	0	0	0	1	0	0	0	0	0	0	0	1	0	0	0	0	0		0	0	0	1	0	0	0	0	0
R_bPCtrKmUDwee5wN	2	2	3	0	0	0	1	3	1	3	1		3	2	2	0	0	1	0	0	0	0	0	0	0	1	0	0	0	0	0	0	0	1	0	0	0	0	0		0	0	0	1	0	1	0	0
R_4O7emVRxHiK8pKt	2	1	3	0	0	0	4	4	5	5	1	4	4	1	2	0	0	1	0	0	0	0	0	0	0	1	0	0	0	0	0	0	0	0	0	0	0	0	0		0	0	0	0	0	0	0	0	0
R_9Gk5eKOtKO5MZYF	2	2	0	0	0	0	4	4	1	5	1	3	4	1	1	0	0	0	0	0	0	0	0	0	0	0	0	0	0	0	0	0	0	0	0	0	0	0	0		0	1	0	0	0	0	0	0	0
R_dptjjLBakJHLlqd	2	1	2	0	0	0	4	5	2	3	1	5	3	2	2	1	0	1	0	1	0	0	0	0	0	1	0	0	0	0	0	0	0	1	0	0	1	0	0		0	0	1	1	0	0	0	0	0
R_0pjGy3g78O2GuDX	2
R_1z6AluXerfvJjXT	2	2	2	0	0	0	4	3	1	1	1	5	4	1	2	1	0	1	0	1	1	0	0	0	0	1	0	0	0	0	0	0	1	1	0	0	0	1	0		0	0	0	1	0	0	0	0	0
R_6M8KPBF1j0VUWlD	2	1	1	0	0	0	4	5	1	5	1	5	3	1	2	1	0	0	0	0	0	0	0	0	0	0	0	0	0	0	0	0	0	0	0	0	0	0	0		0	0	0	1	1	0	0	0	0
R_6zcMD3jCOSwRu6N	2		2	0	0	0	3	3	1	1	1	3	4	1	2	1	0	1	0	0	0	0	0	1	0	1	0	0	0	0	0	0	0	0	0	0	0	0	0		0	0	0	1	0	0	0	0	0
R_cYHgvIgol8mhDTL	2	2	2	0	0	0	5	5	1	4	1	5	3	1	1	1	0	1	0	1	0	1	0	1	0	0	0	0	0	0	0	0	0	0	0	0	1	0	0		0	0	0	1	0	0	0	0	0
R_6XWYzgSVc9bAog5	2
R_ePe9OYQYzrAXRjf	2	2	1	0	0	0	5	5	5	2	2	5	3	1	2	1	0	1	0	1	0	0	0	1	0	1	1	0	0	0	0	0	0	1	0	0	0	1	0		0	0	0	0	0	0	1	0	0
R_exNMafwPYGtU3MV	2	2	1	0	0	0	3	6	1	4	1	4	4	1	2	1	0	0	0	0	0	0	0	0	0	0	1	0	0	0	0	0	0	0	0	0	0	0	0		0	0	0	0	0	0	0	0	0
R_8fi0QF8D4FqpH9z	2	1	1	0	0	0	5	3	1	4	1	7	4	1	2	1	0	1	0	0	0	1	0	0	0	0	0	0	0	0	0	0	0	0	0	0	0	0	0		0	0	0	0	0	0	0	0	0
R_8tOzpiAYTaGLTw1	2	1	1	0	0	0	4	4	3	5	1	5	4	1	3	1	1	1	0	0	0	0	0	1	0	1	1	0	0	0	0	0	0	1	0	0	0	0	0		0	1	0	0	0	0	0	0	1
R_7PoyiJxhOEXbaE5	2		1	0	0	0	2	4	1	5	1	4	3	1	6	0	0	1	0	0	0	0	0	0	0	0	0	0	0	0	0	0	0	0	0	0	0	0	0		0	0	0	0	1	0	0	0	0
R_5ySLEQhrwyM5yf3	2		0	0	0	0	5	5	5	4	2	6	3	1	2	1	0	1	0	0	0	0	0	0	0	0	0	0	0	0	0	0	0	0	0	0	0	1	0		0	0	0	0	0	0	0	0	0
R_9ZywOfrEACGiJpz	2
R_77BPS0o9hNQ6H7T	2	2	1	0	0	0	5	5	1	4	1	5		1	1	0	0	0	0	0	0	0	0	0	0	0	0	0	0	0	0	0	0	0	0	0	0	0	0		0	0	0	1	0	0	0	0	0
R_a010TeJ0pkIdGap	2		1	0	0	0	4	5	1	3	1	4	4	1	5	1	0	1	0	0	0	0	0	0	0	1	0	0	0	0	0	0	0	0	0	0	0	0	0		0	0	0	1	0	1	1	0	1
R_exJCqm0iS60iYcJ	2
R_ebPeq81cUtVfqGF	2		0	0	0	0	4	6	1	4	1	5	3	1	1	1	0	1	0	0	0	0	0	0	0	1	0	0	0	0	0	0	0	1	0	0	1	0	0		0	0	0	1	0	0	0	0	0
R_9EVHArVHMXHKRBb	2	2	1	0	0	0	2	3	1	3	1	1	2	2	4	1	0	1	0	0	0	0	0	1	1	1	0	0	0	0	0	0	0	0	0	0	0	1	0		0	1	0	0	0	0	0	0	0
R_5jUzRtdZgIYpfNz	2	2	1	0	0	0	4	4	1	3	1	4	4	1	2	1	0	1	0	0	0	0	0	0	0	1	0	0	0	0	0	0	0	0	0	0	0	0	0		0	0	0	0	0	0	0	0	0
R_57MkCsNTfUC5U3z	2
R_1Y6MvczMwZsbll3	2	1	3	1	0	1	5	6	5	4	1	1	3	1	2	1	0	1	0	0	0	0	1	0	0	1	0	0	0	0	0	0	0	1	0	0	0	0	0		0	0	0	0	0	0	0	0	0
R_1zSNajJNmXrgcOF	2	2	1	0	0	0	3	4	1	4	1	3	4	1	2	0	0	1	0	1	0	0	0	1	0	1	0	0	0	0	0	0	0	0	0	0	0	0	0		0	0	0	1	0	0	0	0	1
R_0upWGPac6iN5jjT	2	2	1	0	0	0	3	3	5	4	2	4	2	2	4	1	1	1	0	1	0	0	0	0	0	1	0	0	0	0	0	0	0	1	0	0	1	1	0		0	0	0	0	1	0	0	0	0
R_8rhsUX9KKegTNe5	2	2	2	0	0	0	3	3	1	3	1	5	2	2	2	1	0	0	0	0	0	0	0	0	0	1	0	0	0	0	0	0	0	0	0	0	0	0	0		0	0	0	1	1	0	0	0	0
R_6g2CP8oNRcuqOpf	2		2	0	0	0	2	5	1	3	1	1	4	1	2	0	1	1	0	0	0	0	0	0	0	1	0	0	0	0	0	0	0	0	0	0	0	1	0		0	0	0	0	0	1	0	0	0
R_bd5LmIXBuc5IFSd	2		3	0	0	0
R_4O9WnuHIDGuvTgh	2	2	0	0	0	0	3	2	1	2	2	5	2	2	3	1	0	1	0	0	0	1	0	1	0	1	0	0	0	0	0	0	0	0	0	0	0	1	0		0	0	0	1	0	1	0	0	0
R_0wTyDSBYhtVMHZj	2
R_bxUousrDa6RcC1L	1
R_d5MUIqkZdzb6WTr	2
R_1YSTRSNCqD06YAt	1
R_4GfaFqagmewvFAh	2	1					4	4	1	4	1	5		1
R_ewJZnBMihQX6Rlb	2
R_6AmyFdk9Qfhf445	2
R_8ogAjCdAWekDsNL	2
R_8He43wWf49iNg8t	2
R_e5JmoYj4bbW09RX	2	1	1	0	0	0	1	1	1	4	1	3	4	1	4	1	1	1	0	0	0	0	0	0	0	0	0	0	0	0	0	0	0	0	0	0	0	0	0		0	0	0	0	0	0	1	0	0
R_bPlLYX5OowD1z5b	1		1	0	0	0	1	5	1	5	1	1	4	1	1	1	1	1	0	0	0	0	0	0	0	1	0	0	0	0	0	0	0	0	0	0	0	0	0		0	0	0	0	0	0	0	0	0
R_1SnsawSLMl5sNtr	1	2	1	0	0	0	2	5	1	4	1	3	4	1	3	1	1	1	0	0	0	0	0	0	0	1	0	0	0	0	0	0	0	0	0	0	0	0	0		0	0	0	1	0	0	0	0	0
R_1KZeVlAmJrTTZYx	1
R_6xOJF5TjJywn9Cl	1	2	1	0	0	0	4	4	3	5	2		4	1	4	0	0	1	0	0	0	0	0	0	0	0	0	0	0	0	0	0	0	0	0	0	0	0	0		0	0	0	0	1	1	0	0
R_6JTuJql6IKXQB5H	1	1	1	0	0	0	4	3	1	5	1	5	4	1	3	1	1	1	0	0	0	0	0	0	0	1	0	0	0	0	0	0	0	0	0	0	0	0	0		0	0	1	0	0	0	0	0	0
R_06c5ruALvZixmOp	1	1	0	1	0	1
R_d4fTHOlVJGDQ37D	1
R_720xMydgsHX9QP3	1	2	1	0	0	0	5	5	3	5	1	5	3	1	2	0	1	0	0	0	0	0	0	0	0	1	0	1	0	0	0	0	0	0	0	0	0	0	0		0	0	0	1	0	0	0	0	0
R_5tDSMSYHkAgshk9	1	1	0	0	0	0	3	3	5	5	2	3	4	1	2	1	1	1	0	0	0	0	0	0	0	1	0	0	0	0	0	0	0	0	0	0	1	0	0		0	1	0	0	0	0	0	0	0
R_1ZkZzLqzCYjS14V	2		1	0	0	0	3	5	1	3	1	3	4	1	3	1	0	1	0	1	0	0	0	0	0	1	0	0	0	0	0	0	0	1	0	0	1	0	0		0	0	1	1	0	0	0	0	0
R_0PoLqEe4WeTUQRv	1	2	0	0	0	0	5	5	5	4	2	5	4	1	2	1	0	0	0	0	0	0	0	0	0	0	0	0	0	0	0	0	0	0	0	0	0	0	0		0	0	0	0	0	0	0	0	0
R_9vHKID38FWkumiN	1	1	0	0	0	0	4	4	1	3	1		4	2	3	1	0	1	0	0	0	0	0	0	0	0	0	0	0	0	0	0	0	0	0	0	1	0	0		0	0	1	0	0	0	0	0
R_3C7CfCauKx9XW4Z	1	2	0	0	0	0	4	5	1	4	1	3	4	1	2	0	0	0	0	0	0	0	0	0	0	0	0	0	0	0	0	0	1	1	0	0	0	0	0		0	1	0	1	0	0	1	0	0
R_cBzl8EM07mieWUd	1
R_bxhlilr0gAJVCp7	2	2	1	0	0	0	1	4	1	1	1	2	3	1	4	1	0	1	0	0	0	0	0	0	0	1	0	0	0	0	0	0	0	0	0	0	0	0	0		0	0	0	1	1	0	0	0	0
R_cNl0AHVeJPn6B6t	2	2	1	0	0	0	1	4	5	4	2	2	3	2	5	1	1	1	0	0	0	0	0	0	0	1	0	0	0	0	0	0	0	0	0	0	1	0	0		0	0	0	1	0	0	0	0	0
R_6n9bZvqMCUUIXjv	1	2	1	1	0	1	5	5	1	5	1	3	4	1	3	0	0	0	0	0	0	0	0	0	0	1	1	0	0	0	0	0	0	1	0	0	0	0	0		0	0	0	0	0	0	0	0	0
R_aWVcv6EgTDtoOmF	1	2	1	0	0	0	5	5	1	5	1	4	4	1	2	1	0	1	0	1	0	0	0	0	0	1	0	0	0	0	0	0	0	0	0	0	1	0	0		0	0	0	1	0	1	0	0	0
R_0CwUYqzYpRUstLv	1	2	1	0	0	0	6	5	1	4	1	6	4	1	2	1	0	1	0	0	0	0	0	0	0	1	0	0	0	0	0	0	0	0	0	0	1	0	0		0	0	0	0	0	0	0	0	0
R_d771dPkQEuMXgiN	1	2	2	0	0	0	4	3	1	5	1	5	5	2	3	1	1	1	0	0	0	0	0	0	0	1	0	0	0	0	0	0	0	1	0	0	1	0	0		0	0	0	1	0	0	0	0	1
R_9Z8vzrqhPKnLqOV	1	2	1	0	0	0	5	3	1	5	1	4	4	1	2	1	0	1	0	0	1	0	0	0	0	1	0	0	0	0	0	0	0	0	0	0	0	0	0		0	0	0	0	0	0	0	0	0
R_5zggwzVZfWniWyN	1	2	0	0	0	0	3	5	2	5	1	4	4	1	3	1	1	1	0	0	0	0	0	1	0	1	0	0	0	0	0	0	0	1	0	0	0	0	0		0	0	0	1	0	0	0	0	1
R_1LgvgbgStfbvgR7	2	2	1	0	0	0	3	3	1	4	1	4	3	1	1	1	0	0	0	1	0	0	0	0	0	1	0	0	0	0	0	0	0	0	0	0	0	0	0		0	0	0	1	0	0	0	0	0
R_eUK79ARJLQr7sHz	1		0	0	0	0	4	5	2	5	1			1	3	1	0	1	0	0	0	0	1	0	0	1	0	0	1	0	0	0	0	0	0	0	0	0	0		0	0	0	1	0	0	0	0
R_4UFnx8OXRstiLl3	1		2	0	0	0	5	3	1	4	1	5	3	1	2	1	0	0	0	0	0	0	0	0	0	1	0	0	0	0	0	0	0	0	0	0	0	0	0		0	1	0	1	0	0	0	0	0
R_1NXyK8duAH2nAYl	1	2	5	0	0	0	5	4	1	4	1		3	1	4	1	0	1	0	1	0	0	0	1	0	1	0	0	0	0	0	0	0	1	0	0	1	0	0		0	0	0	1	1	0	0	0
R_5nH47m7avrXgUQZ	1	1	3	0	0	0	5	5	1	4	1	5	4	1	2	0	0	0	0	0	0	0	0	0	0	0	0	0	0	0	0	0	0	0	0	0	0	0	0		0	0	0	0	0	0	1	0	0
R_3PCoAZufQIKil6t	1	2	1	0	0	0	3	3	2	3	1	4	4	1	2	0	0	0	0	0	0	0	0	0	0	0	0	0	0	0	0	0	0	0	0	0	0	0	1	alergie	0	0	0	1	0	0	0	0	0
R_0HYinLMg5EujUnX	1	2	3	0	0	0	4	4	1	4	1	5	4	1	1	0	0	0	0	0	0	0	0	0	0	0	0	0	0	0	0	0	0	0	0	0	1	0	0		0	0	0	0	0	0	0	0	0
R_8qCvBw6AbO6D7CZ	1
R_5ifQccsJBoeEx1z	1
R_57KRKSn8UzqNt0p	1	2	3	0	0	0	3	3	3	5	1	3	4	1	3	1	0	0	0	0	0	0	0	0	0	1	0	0	0	0	0	0	1	1	0	0	0	0	0		0	0	0	0	0	0	0	0	0
R_b43XAN7No2cXwHP	1	2	2	0	0	0	3	3	4	3	1	4	4	1	3	1	0	0	0	0	0	0	0	0	0	1	0	0	0	0	0	0	0	1	0	0	0	0	1	lupenka	0	0	0	0	0	0	0	0	0
R_0cGFJVEZOET2Lxr	1	2	1	0	0	0	3	5	1	6	1	4	4	1	3	1	1	1	0	0	0	0	0	0	0	1	0	0	0	0	0	0	0	0	0	0	1	0	0		0	0	0	1	0	0	1	0	0
R_5jRPkEGAgMFQZhP	1	2	1	0	0	0	5	5	1	3	1	5	4	1	4	0	1	1	0	0	1	0	0	0	0	1	0	0	0	0	0	0	0	0	0	0	1	0	1	"astma, ekzém, alergie (pyl, prach,	0	0	0	1	0	0	0	0	0
R_9st7T0CKpFLxP9P	1	2	1	0	0	0
R_0xMXQ26dmdRzppH	2	2	1	0	1	1	3	4	1	4	1	1	4	1	2	0	0	0	0	0	0	0	0	0	0	1	0	0	0	0	0	0	0	1	0	0	0	0	0		0	0	0	0	0	0	0	0	0
R_0GSpMCQRtWvlWzr	1	1	1	0	0	0	5	3	1	4	1	7	3	1	4	1	0	1	0	0	0	0	0	0	0	1	0	0	0	0	0	0	0	0	0	0	1	0	0		0	0	1	0	0	0	0	0	1
R_etIdXrHzJ8ztfwN	1	2	1	0	0	0	5	4	1	4	1	5	5	1	2	0	1	0	0	0	0	0	0	0	0	0	0	0	0	0	0	0	0	1	0	0	0	0	1	acne vulgaris	0	0	1	0	0	0	0	0	0
R_0CwYZ7RXEJuTswd	1	2	1	0	0	0	4	5	1	4	1	5	4	1	2	0	0	0	0	0	0	0	0	0	0	1	0	0	0	0	0	0	0	0	0	0	0	0	0		0	0	0	0	0	0	1	0	0
R_eWC2pd1ej4mjbZX	2	2	1	0	0	0	3	4	2	5	1	3	4	1	3	1	0	1	0	0	0	1	0	0	0	1	0	0	0	0	0	0	0	0	0	0	0	0	0		0	0	0	1	0	1	1	0	0
R_e8S4JBJtRMdHVBP	2	2	1	0	0	0	2	4	5	4	2	3	4	1	3	1	0	0	0	0	0	0	0	1	0	0	1	0	0	0	0	0	0	0	0	0	0	0	0		0	0	0	0	0	0	0	0	1
R_2r6v6zIoN3FBGGp	2		0	0	0	0	4	4	1	4	1	4	3	1	1	0	0	1	0	0	0	0	0	0	0	1	0	0	0	0	0	0	0	0	0	0	0	0	0		0	0	0	1	0	0	0	0	0
R_1N6j5HDhxB2C6O1	1	2	1	0	0	0	5	6	2	4	1	3	4	1	5	1	0	1	0	0	0	0	0	0	0	1	0	0	0	0	0	0	0	0	0	0	0	0	0		0	0	0	1	0	0	0	0	0
R_5arbnq2OcvDMnsh	2	2	1	0	0	0	5	6	5	6	1	5	3	1	3	1	0	1	0	0	0	0	0	0	0	1	0	0	0	0	0	0	0	0	0	0	0	0	0		0	0	0	0	0	0	1	0	0
R_ezc5iXTTxc6Xpxb	1		1	0	0	0	6	3	1	3	1	5	4	1	2	1	0	1	0	0	0	0	0	0	0	0	0	0	0	0	0	0	0	0	0	0	0	0	0		0	0	0	1	0	0	0	0	0
R_8JluEvES1GryTbf	2	2	1	0	0	0	2	4	5	5	1	4	4	1	1	0	0	1	0	1	1	0	0	0	0	0	0	0	0	0	0	0	1	0	0	0	0	0	0		0	0	0	1	0	0	0	0	0
R_3LfIk2hdHGfCq4l	2	2	0	0	0	0	3	2	2	3	1	2	3	1	2	1	0	0	0	0	0	0	0	0	0	1	0	0	0	0	0	0	0	1	0	0	0	0	0		0	0	0	1	0	0	0	0
R_9oRZzvQ75jlxae1	1		1	0	0	0	5	4	3	4	2	5	5	1	2	1	1	0	0	0	0	0	0	0	0	1	0	0	0	0	0	0	0	0	0	0	1	1	0		0	0	1	1	0	0	0	0	0
R_6xMJHOrnP49gAMR	2	2	1	0	0	0	5	4	1	4	1	5	4	1	4	0	0	1	0	0	0	0	0	0	0	1	0	0	0	0	0	0	0	0	0	0	0	0	0		0	0	0	0	1	0	0	0	0
R_2rB4opEkMoohSL3	2		0	0	0	0
R_bkkWPEoUPSt2JMx	1	1	1	0	0	0	4	3	1	4	1		4	1	2	1	0	0	0	0	0	0	0	0	0	1	0	0	0	0	0	0	0	0	0	0	0	0	0		0	0	0	0	0	0	0	0
R_d70zpeaoT9IuWEJ	1
R_0qxB9b9z6KgDVu5	1		1	0	0	0	5	3	1	5	1		4	1	2	1	0	1	0	0	0	0	0	0	0	1	0	0	0	0	0	0	0	1	0	0	0	0	1	spála	0	1	0	1	0	0	0	0	0
R_2crmEsmI3i2USHj	1		2	0	0	0	4	4	5	5	1	4	4	1	2	1	0	1	0	0	0	0	0	1	0	1	0	0	0	0	0	0	1	1	0	0	0	0	0		0	0	0	0	0	0	0	0	0
R_0IAZp2XzTrXtLV3	2	1	1	0	0	0	4	4	1	4	1	5	4	1	6	1	1	1	0	1	0	0	0	1	0	1	0	0	0	0	0	0	0	1	0	0	1	0	0		0	1	0	0	1	1	0	0	0
R_2auRVc3R2YBY0OF	2	2	1	0	0	0	3	5	5	5	2	4	4	1	2	1	0	1	0	0	0	0	0	1	0	1	0	0	0	0	0	0	0	1	0	0	1	0	0		0	0	0	1	0	0	0	0	0
R_5jQyTHcTn7P13vL	2	2	0		1	1	3	3	1	1	2	5	3		6	0	0	1	0	0	0	0	0	0	0	0	1	0	0	0	0	0	0	0	0	0	0	0	0		0	0	0	0	0	0	0	0	1
R_9LZxVaWnLDQ42Ed	1	2	1	0	0	0	2	3	2	6	1	4	4	1	5	1	0	1	0	0	0	0	0	0	0	1	0	0	1	0	0	0	0	0	0	0	1	0	0		0	0	1	1	0	0	0	0	1
R_3I5EKzlakvnUipv	1	2	0	0	0	0	4	2	1	4	1	5	3	1	2	0	0	0	0	0	0	0	0	0	0	1	0	0	0	0	0	0	0	0	0	0	0	0	0		0	0	0	0	0	0	0	0	0
R_1zvLC1getyY0VU1	1	2	1	0	0	0	4	4	5	3	2	3	4	1	3	1	0	1	0	0	0	0	0	0	0	1	0	0	0	0	0	0	0	0	0	0	0	0	0		0	0	0	1	0	0	0	0	1
R_2c3XhhFtki90NUx	2	1	1	1	0	1
R_9SLazcAlA1Yf51X	1	1	0	0	0	0	4	3	3	4	1	4	4	1	2	0	0	0	0	0	0	0	0	1	0	1	0	0	0	0	0	0	0	0	0	0	0	0	0		0	0	0	1	0	0	0	0	0
R_6tIKL2UOE3vkbcN	1	1	1	0	0	0	3	4	1	4	2	4	3	1	3	0	0	1	0	1	0	0	0	0	0	1	0	0	0	0	0	0	0	0	0	0	0	0	0		0	0	0	0	0	0	1	0	0
R_0AkIETWWfjzceIR	2	2	1	0	0	0	4	5	3	5	1	5	4	1	6	1	0	1	0	0	0	0	0	0	0	1	0	0	0	0	0	0	0	0	0	0	1	0	0		0	1	0	1	0	0	1	0	0
R_5zqA1eorNlaSu6V	2	1	0	0	0	0	4	4	5	5	2	5	4	1	2	1	0	0	0	0	0	0	0	1	0	1	0	0	0	0	0	0	0	0	0	0	1	0	0		0	0	0	0	0	0	0	0
R_0wfVYXSCKvhzIcB	1	1	1	0	0	0	4	3	1	2	1	5	4	1	1	1	0	0	0	0	0	0	0	0	0	1	0	0	0	0	0	0	0	0	0	0	0	0	0		0	0	0	0	0	0	0	0	0
R_23HFYzLPR580Egl	1		1	0	0	0	2	5	3	5	1	3	3	1	3	1	0	1	0	0	0	0	0	1	0	1	0	0	0	0	0	0	1	0	0	1	1	0	0		0	0	0	1	0	0	0	0	0
R_9SLlWkh64EUif4h	1		2	0	0	0
R_8ePhVThZxIDotIV	1	2	1				6	5	1	4	1	5	3	1	3	0	0	1	0	0	0	0	0	0	0	1	0	0	0	0	0	0	0	0	0	0	1	0	0		0	1	0	0	0	0	0	0	0
R_d0atKBbe15BlzXD	2
R_02ElKd28jqQ6Cxf	2	2	2	0	0	0	4	4	1	4	1		4	1	2	0	0	0	0	0	0	0	0	0	0	0	0	0	0	0	0	0	0	0	0	0	0	0	0		0	0	0	0	0	0	0	0
R_5jYv35R7SDOePQh	2	1	1	0	0	0	4	4	1	4	1	5	4	1	5	0	0	1	0	0	0	0	0	0	0	1	0	0	0	0	0	0	0	0	0	0	0	0	0		0	1	0	1	1	0	1	0	1
R_6hXRiZqSZbT7Jit	2	1	1	0	0	0	4	4	1	3	1	5	4	1	6	0	0	1	0	0	0	0	0	0	0	1	0	0	0	0	0	0	0	0	0	0	0	0	0		0	0	0	1	0	0	1	0	1
R_3e2ViwNTcD0apmJ	2
R_0BqkyIz5udwg0KN	2		0	0	0	0	3	3	1	3	1	4	3	2	3	1	0	1	0	0	0	0	0	0	0	1	0	0	0	0	0	0	0	1	0	0	0	0	0		0	0	0	0	0	0	0	0	0
R_8Hym76FjxwviMq9	2	1	0	0	0	0
R_0v83j4zHkzysQS1	2	1	1				5	3	1	5	1	4	3	1	2	0	0	0	0	0	0	0	0	0	0	1	0	0	0	0	0	0	0	0	0	0	1	0	0		0	0	0	0	0	0	0	0	0
R_3pAshMXN8HQFUhv	2	2	2	0	0	0	5	5	1	2	1	4	4	1
R_6hZiy3YdqMXngRD	2	2	0	0	0	0	5	4	5	3	2	4	4	1	2	0	0	1	0	0	0	0	0	0	0	1	0	0	0	0	0	0	0	1	0	0	0	0	0		0	0	0	1	0	0	1	0	0
R_0x27jXOkx53zdul	2	2	0	0	0	0	4	5	5	5	2	4	2	2	1	1	1	0	0	0	0	0	0	0	0	0	0	0	0	0	0	0	0	0	0	0	1	0	0		0	0	0	1	0	0	0	0	0
R_1NurFBo3yJDSDLn	1	2	0	0	0	0	4	6	3	3	1	4	4	1	2	1	0	0	0	0	0	0	0	0	0	0	0	0	0	0	0	0	0	0	0	0	0	0	0		0	0	0	0	0	0	0	0	0
R_a4PftXye5XoM8WV	1	2	1	0	0	0	4	3	1	2	1	4	5	2	2	1	0	0	0	0	0	0	0	0	0	0	0	0	0	0	0	0	0	0	0	0	0	0	0		0	0	0	0	0	0	0	0	1
R_07BJos6RUJ2wJ25	1	2	1	0	0	0	4	3	5	5	1	4	5	1	2	0	1	0	0	0	0	0	0	0	0	0	0	0	0	0	0	0	0	0	0	0	1	0	0		0	0	0	0	0	0	0	0	0
R_2fbpzDFmeiCMZBH	2	2	1	0	0	0	4	4	1	5	1	5	4	1	3	1	0	1	0	0	0	0	0	0	0	1	0	0	0	0	0	0	1	1	0	0	1	0	0		0	0	0	1	0	0	0	0	1
R_2fvb9N8NgFTJceV	1	2	1	0	0	0	5	6	2	4	1	5	3	1	3	1	0	0	0	0	0	0	0	0	0	1	0	0	0	0	0	0	0	0	0	0	0	0	0		0	0	0	0	0	0	0	0	0
R_1NAqNMtYhzEAYgB	2	1	2	0	0	0	2	3	1	5	1	3	3	1	2	1	0	1	0	0	0	0	0	0	0	0	0	0	0	0	0	0	0	0	0	0	0	0	0		0	0	0	0	0	0	0	0	1
R_a329ZFWXaGe1L81	1	2	0	0	0	0	4	4	1	5	1	4	4	1
R_aVMQP5vpwClyh3T	2	2	1	0	0	0	4	4	5	5	1	3	3	1	1	0	0	0	0	0	0	0	0	0	0	0	0	0	0	0	0	0	0	0	0	0	0	0	0		0	0	0	0	0	0	0	0	0
R_dj50CIs9csvJGVT	2	2	1	0	0	0	4	5	1	4	1	5	4	1	5	0	0	0	0	0	0	0	0	0	0	1	0	0	0	0	0	0	0	0	0	0	1	0	0		0	0	0	1	0	0	0	0	0
R_eFnoKVNzwtjYZtr	2	1	1	0	0	0	3	5	1	5	1	1	4	1	3	1	1	1	0	0	0	0	0	0	0	1	0	0	0	0	0	0	1	0	0	0	1	0	0		0	0	0	1	0	0	1	0	1
R_9Yy4LvlNgMFfNg9	2		2	0	0	0
R_9sQnUxsUVNHqn7D	2		1	0	0	0	3	3	5	4	2			1	2	0	0	0	0	0	0	0	0	0	0	0	1	0	0	0	0	0	0	0	0	0	0	0	0		0	0	0	0	0	0	0	0	0
R_6KimKIyeUKKpvdX	2	2	1	0	0	0	4	5	5	5	1	3	3	2	1	0	0	0	0	0	0	0	0	0	0	0	0	0	0	0	0	0	0	0	0	0	0	0	0		0	0	0	0	0	0	0	0	0
R_38iWpSdxnk347pX	2		1	0	0	0	3	4	1	5	1	4	3	1	2	0	0	1	0	1	0	0	0	0	0	1	0	0	0	0	0	0	0	1	0	0	0	0	0		0	1	0	0	0	1	0	0	0
R_6PuW8HR3MDqCXhr	2	2	1	0	0	0	5	5	1	4	1	5	3	1	3	1	0	0	0	1	0	0	0	0	0	1	1	0	0	0	0	0	0	0	0	0	1	0	0		0	0	0	1	0	0	0	0	0
R_9BRwKbwPBg8VQ7X	2	2	1	0	0	0	4	3	1	3	1	4	3	1	1	0	0	0	0	0	0	0	0	0	0	0	0	0	0	0	0	0	0	0	0	0	0	0	0		0	0	0	1	0	0	0	0	0
R_dik0GsrMTLNAR6t	2	2	1	0	0	0	5	5	1	3	1	5	4	1	6	0	0	1	0	0	0	0	0	0	0	0	0	0	0	0	0	0	0	0	0	0	0	1	0		0	0	0	0	0	1	0	0	0
R_cwM8PjjBLpuRbff	2	1	1	0	0	0	5	5	1	5	1	5	4	1	1	1	1	1	0	1	0	0	0	1	0	1	0	0	0	0	0	0	0	0	0	0	1	0	0		0	0	0	0	1	0	1	0	1
R_6WLLlnmQAbamaix	2	2	1	0	0	0	6	6	1	4	1	5	3	1	2	1	0	0	0	0	0	0	0	1	0	1	1	0	0	0	0	0	0	0	0	0	0	0	0		0	0	0	0	0	0	0	0	0
R_1G4koH46OZ6FAMd	2	2	1	0	0	0	4	6	3	5	1	5	4	1	2	1	1	0	0	0	0	0	0	0	0	0	0	0	0	0	0	0	0	0	0	0	0	0	0		0	0	0	0	0	0	0	0	0
R_5dtl3uRdPGcrb4F	2	2	0	1	0	1	4	5	5	4	2	5	3	1	1	0	0	0	0	0	0	0	0	0	0	0	0	0	0	0	0	0	0	1	0	0	0	0	0		0	0	0	0	0	0	0	0	0
R_cvXWo3zHvQI3VgF	2	2	2	0	0	0	3	5	1	4	2	5	4	1	3	1	0	1	0	0	0	0	1	0	0	0	0	0	0	0	0	0	0	0	0	0	1	1	0		0	0	0	0	1	0	1	0	0
R_1RqZPKkwQ0lwQtf	2	1	0	0	0	0	4	6	1	5	1		2	2	5	1	0	0	0	1	0	0	0	1	0	1	0	0	0	0	0	0	0	0	0	0	1	0	0		0	0	0	0	1	1	0	0
R_72O35do9honGs3X	2	2	1	0	0	0	4	6	3	4	1	4	3	1	2	1	1	1	0	0	0	0	0	0	0	1	0	0	0	0	0	0	0	0	0	1	1	0	0		0	0	0	1	0	0	0	0	0
R_cHIVzEaImNW3t7D	1	1	1	0	0	0	4	4	1	4	1	3	4	1	2	1	0	1	0	0	0	0	0	0	0	1	0	0	0	0	0	0	0	1	0	0	0	0	0		0	0	0	1	0	0	0	0	0
R_0MS2q2szgKWAkUl	1
R_3JE4Y3SGPBB2MkZ	1	1	1	0	0	0	4	4	1	4	1	3	4	1	3	1	0	1	0	0	0	0	0	0	0	1	0	0	0	0	0	0	0	1	0	0	0	0	0		0	0	0	1	0	0	0	0	0
R_b9NO91WISH40GOh	1	1	1	0	0	0	4	4	1	4	1	3	4	1	2	1	0	1	0	0	0	0	0	0	0	1	0	0	0	0	0	0	0	1	0	0	0	0	0		0	0	0	1	0	0	0	0	0
R_5baNUjDXONEFrb7	2	2	1	0	0	0	4	4	1	5	1	4	3	2	3	1	0	1	0	0	0	1	0	1	0	1	0	0	0	0	0	0	1	1	0	0	0	0	0		0	0	1	0	1	0	0	0	0
R_9ZXx4d5SJqLKfyZ	2	2	1	0	0	0	2	4	1	4	2		4	1	4	1	0	0	0	0	0	0	0	1	0	1	0	0	0	0	0	0	0	0	0	0	0	0	0		0	1	0	1	0	0	0	0	0
R_3yD4zHCSU7d0WP3	2	2	1	0	0	0	4	3	1	4	2	6	4	1	1	0	0	0	0	0	0	0	0	0	0	1	0	0	0	0	0	0	0	0	0	0	1	0	0		0	0	0	0	0	0	0	0	0
R_2fW9GGLyGR3cHbL	2	2	1	0	0	0	2	5	1	4	2	3	4	1	4	1	0	1	0	0	0	0	0	1	0	1	0	0	0	0	0	0	0	1	0	0	0	0	0		0	1	0	1	1	0	0	0	1
R_00pnsCM94g6QiI5	2
R_bEIdNwzn7qRPDsp	2
R_bmfzzDIOVkgv2Hb	2	2	1	0	0	0
R_cGwcxoU61vaWjbf	1	1	3	0	0	0	3	3	1	3	1	5	4	1	3	0	0	0	0	0	0	0	0	0	0	1	0	0	0	0	0	0	0	0	0	0	0	0	1	alergické ochorenie	0	0	1	0	0	0	0	0	0
R_3FelVD5e639WYGV	2		1	0	0	0
R_b7VTiIkj4ltLtPL	2	2	0	0	0	0	5	5	1	2	1	6	4	1	1	1	0	1	0	0	0	0	0	0	0	1	0	0	0	0	0	0	0	1	0	0	0	0	0		0	0	0	1	0	0	0	0	0
R_cUDZsIYUd0TMcfP	2	2	0	1	0	1	4	5	5	4	2		3	1	1	0	0	0	0	0	0	0	0	0	0	0	0	0	0	0	0	0	0	0	0	0	1	0	0		0	0	0	0	0	0	0	0	0
R_3IxvejMDmqUIu7H	2	2	1	0	0	0	2	2	5	3	2	2	4	1	2	1	0	1	0	0	0	0	0	0	0	1	1	0	0	0	0	0	0	0	0	0	1	0	0		0	0	0	0	1	0	1	0	0
R_9yGbp3qePUNzg5n	1
R_89fOBaE8HKRFqAd	2	2	1	0	0	0	2	4	1	3	1	4	3	1	2	0	0	0	0	1	1	0	0	0	0	0	0	0	0	0	0	0	0	0	0	0	0	0	0		0	1	0	0	0	0	0	0	0
R_0kOcpcP7fgluNIF	2	2	1	0	0	0	4	4	1	4	1	4	3	1	4	1	1	1	0	1	0	0	0	0	0	1	0	0	0	0	0	0	0	0	0	0	0	0	0		0	0	0	0	0	0	1	0	0
R_9M2ciFSczILcMaV	2	1	2	2	0	2	6	6	2	1	1	7	4	1	1	0	0	0	0	0	0	0	0	1	0	0	0	0	0	0	0	0	0	1	0	0	0	1	0		0	0	0	0	0	0	1	0	0
R_5BieI6CIQLO3kfH	2	1	0	0	0	0	4	4	1	1	1	4	3	2	6	1	1	1	0	1	0	0	0	0	0	1	0	0	0	0	0	0	0	0	0	0	1	0	0		0	1	0	1	0	0	0	0	0
R_cSDcRMUYtEdCy7r	2		2	0	0	0	5	5	1	5	1	5	3	1	2	0	0	0	0	0	0	0	0	1	0	0	1	0	0	0	0	0	0	0	0	0	0	0	0		0	0	0	0	0	0	0	0	0
R_3h1qdHqiQJH6KLX	2	2	2	0	0	0	4	4	2	5	1	5	3	1	1	0	0	0	0	0	0	0	0	0	0	0	0	0	0	0	0	0	0	0	0	0	0	0	0		0	0	0	1	0	0	1	0	0
R_38EqAyK0trFTHwh	2	1	1	0	0	0	4	2	5	4	1		3	1	1	0	0	0	0	0	0	0	0	0	0	0	0	0	0	0	0	0	0	0	0	0	0	0	0		0	0	0	0	0	0	0	0
R_9steUfD2zgJPTdX	2	2	1	0	0	0	4	5	1	4	1	4	3	1	2	1	0	0	0	0	0	0	0	0	0	0	0	0	0	0	0	0	0	0	0	0	1	0	1	mykóza poševní	0	0	0	1	0	0	0	0	1
R_enCHlZq7oL3Fi9T	2	2	1	0	0	0	4	5	1	4	1	4	3	1	3	1	0	1	0	0	0	0	0	1	0	0	0	0	0	0	0	0	0	0	0	0	1	0	0		0	0	0	0	0	0	1	0	0
R_ba402pZyCXYXSXr	2	2	0	1	2	3	3	4	7	5	1	7	3	1	2	1	0	0	0	0	0	0	0	0	0	0	0	0	0	0	0	0	0	0	0	0	0	1	0		0	0	0	0	0	0	0	0	0
R_80yyzx0u150Zkln	1		3	0	0	0	2	2	5	5	1		4	1	3	1	0	1	0	0	0	0	0	0	0	1	0	0	0	0	0	0	0	0	0	0	0	0	0		0	0	0	0	0	0	0	0	0
R_elhIscJNktKDHtb	2	2	1	0	0	0	5	5	1	4	1	5	4	1	3	1	0	1	0	0	0	0	0	0	0	1	0	0	0	0	0	0	0	0	0	0	0	0	0		0	0	0	0	0	0	1	0	1
R_9MpkiJD3dbyNNel	2	2	2	0	0	0	3	2	2	5	1	5	3	1	3	1	1	1	0	0	0	0	0	0	0	0	0	0	0	0	0	0	0	0	0	0	0	0	0		0	0	0	0	0	0	0	0	0
R_eJblJ93my83cF5b	2	2	4	0	0	0	6	5	1	3	1	5	4	2	4	1	0	1	0	1	0	0	0	0	0	1	0	0	0	0	0	0	0	0	0	0	1	1	0		0	0	0	0	0	0	1	0	0
R_9moYUYxUCt0Cmhv	1	2	1	0	0	0
R_4I5HaQ3tqLJvSe1	2		1	0	0	0	3	4	1	5	1	4	3	1	4	1	0	1	0	1	0	0	0	0	0	1	0	0	0	0	0	0	0	0	0	0	1	0	0		0	0	0	0	0	0	0	0	1
R_80vIak3KC91hexD	2	2	3	0	0	0	4	4	1	5	1	5	3	1	2	1	0	1	0	0	0	0	0	1	0	0	0	0	0	0	0	0	0	1	0	0	0	0	0		0	0	0	0	0	0	1	0	0
R_ac00gERlmgwAqgd	2	2	1	0	0	0	5	5	1	4	1			1	3	0	0	0	0	0	0	0	0	0	0	1	0	0	0	0	0	0	0	0	0	0	0	0	0		0	0	0	0	0	0	0	0
R_8piMoq2TUpliBXT	2	2	1	0	0	0	5	6	1	4	1	5		1	2	1	0	0	0	0	0	0	0	0	0	1	0	0	0	0	0	0	0	0	0	0	0	0	0		0	0	0	0	0	0	0	0	0
R_ag712NIjltojqZf	2	1	2	1	0	1	6	6	1	3	1	5	3	1	1	0	0	1	0	0	0	0	0	0	0	1	0	0	0	0	0	1	0	0	0	0	0	0	0		0	0	0	0	0	0	0	0	0
R_5jaPO9HsXviUlvv	1	2	0	0	0	0	6	5	1	3	1	6	4	1	3	1	0	0	0	0	0	0	0	0	0	1	0	1	0	0	0	0	0	0	0	0	1	0	1	encefalitida (nyní o?kován)	0	0	0	0	0	0	1	0	0
R_6JuHYHVa2LakQjH	1	1	1	0	0	0	4	2	1	5	1	5	4	1	3	0	0	0	0	0	1	0	0	0	0	1	0	0	0	0	0	0	0	0	0	0	1	0	0		0	0	0	0	0	0	0	0	0
R_9M5uPkuCOnWeHYN	2	1	1	0	0	0	5	4	1	5	1	6	2	1	3	1	0	1	0	0	0	0	0	1	0	0	1	0	0	0	0	0	0	0	0	0	0	1	0		0	0	0	0	1	0	0	0	0
R_aVi04UZJXB6j6rH	2	1	1	0	0	0	5	6	1	5	1	5	3	1	1	0	0	0	0	0	0	0	0	0	0	0	0	0	0	0	0	0	0	0	0	0	0	0	0		0	0	1	1	0	0	0	0	0
R_cO0rT1nSAtBQGuV	2	1	2	0	0	0
R_74ccNTIICnT67tP	2	2	0	0	0	0	3	2	1	2	2	4	2	1	2	1	0	0	0	0	0	0	0	0	0	1	1	0	0	0	0	0	0	0	0	0	0	0	0		0	0	0	0	0	0	1	0	1
R_0le1EpzXtH8XZOt	2		2	0	0	0	4	4	1	4		3	2	1	6	1	1	1	0	0	0	0	0	0	0	0	0	0	0	0	0	0	0	1	0	0	1	0	0		0	0	0	0	0	1	0	0	0
R_0AFTMaxDe9OhOAZ	2	2	2	0	0	0	4	4	2	5	1	4	4	1	3	1	0	1	0	0	0	1	0	0	0	1	0	0	0	0	0	0	0	0	0	0	1	0	0		0	0	0	1	0	0	0	0	0
R_07iiRm3YNrv9XAp	2	2	3	0	0	0	4	3	1	5	1	5	4	1	2	1	0	0	0	0	0	0	0	0	0	0	0	0	0	0	0	0	0	0	0	0	0	0	0		0	0	0	0	0	0	0	0	0
R_8kKoy0I5TRxcj6B	2	2	0	1	0	1	4	3	1	3	1	4	3	1	3	1	1	1	0	1	0	0	0	0	0	1	0	0	0	0	0	0	0	0	0	0	1	0	0		0	0	0	1	0	0	0	0	1
R_esqublW7AclBGeh	2	1	1	0	0	0	3	5	1	4	1	5	3	1	4	1	0	1	0	0	0	0	0	0	0	1	0	0	0	0	0	0	0	0	0	0	0	0	0		0	0	0	1	0	0	0	0	0
R_88L0SaptXDh2fDD	2	2	1	0	0	0	2	5	1	4	1	3	4	1	3	0	0	0	0	0	0	0	0	1	0	0	0	0	0	0	0	0	0	1	0	0	0	0	0		0	0	0	1	1	0	0	0	0
R_aghCiKXvCedAFaR	2		1	0	0	0	5	4	5	5	1	5	3	2	2	1	0	0	0	0	0	0	0	0	0	1	1	0	0	0	0	0	0	0	0	0	0	0	0		0	0	0	0	0	0	0	0	0
R_6PTRUURoQjYTk0Z	2	1	1	0	0	0	6	6	1	1	1	6	3	1	5	0	0	1	0	0	0	0	0	0	0	1	0	0	0	0	0	0	0	0	0	0	0	0	0		0	0	0	0	0	0	0	0	0
R_6gq3Iu7OBfVYYG9	2	1	1	0	0	0	3	3	1	4	1	4	4	1	4	0	0	1	0	0	0	0	0	0	0	0	0	0	0	0	0	0	0	0	0	0	1	0	0		0	0	0	0	0	0	0	0	1
R_eQWu1TQZ0DYIZGl	2	2	1	0	0	0	4	4	1	5	1	5	3	1	4	0	0	0	0	0	0	0	0	0	0	0	0	0	0	0	0	0	0	1	0	0	0	0	0		0	0	0	0	1	0	0	0	0
R_3UA68MWpbwMwjYx	2	1	1	0	0	0	1	2	1	4	1	5	4	1	3	1	0	0	0	0	0	0	0	0	0	1	1	0	0	0	0	0	0	0	0	0	0	0	0		0	1	0	0	0	0	0	0	0
R_9mcGuciqDeQHv3n	2	1	1	0	0	0	6	5	1	5	1	5	4	1	1	0	0	0	0	0	0	0	0	1	0	1	0	0	0	0	0	0	0	0	0	0	0	0	0		0	0	0	0	0	0	0	0	0
R_23REeZzCsVQ2jR3	2	2	0	0	0	0	3	3	5	4	2		2	2	1	1	0	0	0	0	0	0	0	0	0	0	0	0	0	0	0	0	0	0	0	0	0	0	0		0	1	0	0	0	0	1	0
R_2b1IewklQ1l3KVD	2	1	0	0	0	0	3	4	1	2	1	3	4	1	2	1	0	1	0	0	0	0	0	0	0	1	0	0	0	0	0	0	0	1	0	0	1	0	0		0	0	0	0	0	0	0	0	0
R_5d0ZCCKkmdBhzZX	2	2	0	0	0	0	4	4	5	4	1	5	3	1	4	1	1	1	0	0	0	0	0	0	0	1	0	0	0	0	0	0	0	0	0	0	0	0	1	chlamydie	0	0	0	1	0	0	0	0	0
R_1FFZXSscpAfxHZr	2	2	1	0	0	0	5	5	1	3	1	2	4	1	2	0	0	1	0	1	0	0	0	1	0	1	0	0	0	0	0	0	0	0	0	0	0	1	0		0	0	0	0	0	1	0	0	0
R_8izZCSkeSQ88lvL	2	1	1	0	0	0	2	2	5	5	1	3	4	1	2	1	1	1	0	0	0	0	0	0	0	0	0	0	0	0	0	0	0	0	0	0	0	0	0		0	0	0	0	0	0	0	0	0
R_eONt1Y1layoD0hf	2	2	1	1	0	1	4	4	1	4	1	5	2	1	3	1	1	0	0	0	0	0	0	0	0	0	0	0	0	0	0	0	0	0	0	0	0	0	0		0	0	0	1	0	0	0	0	0
R_a43iWcL6rBf6Cbj	2	2	1	0	0	0	3	5	1	2	1	4	3	1	3	1	0	0	0	0	0	0	0	0	0	1	0	0	0	0	0	0	0	0	0	0	0	1	1	zán?t mo?ových cest	0	0	0	0	0	0	0	0	0
R_bvyoRnmqlS2Yhdr	2	1	2	0	1	1	5	6	2	5	1	5	2	1	1	1	0	1	0	0	0	0	1	0	0	0	0	0	0	0	0	0	0	1	0	0	0	1	0		0	1	0	1	0	0	0	0	0
R_3CQJ9dGnM2ggNE1	2		1	0	0	0	4	2	1	2	1	5	4	1	2	1	0	1	0	0	0	0	0	0	0	1	0	0	0	0	0	0	0	0	0	0	0	0	0		0	0	0	1	0	0	0	0	0
R_8uMLuOfFWIbibel	2
R_6qWAMuLq8BwBDCJ	2		2	0	0	0	4	3	4	5	1	4	4	1	3	0	0	0	0	0	0	0	0	0	0	0	0	0	0	0	0	0	0	1	0	0	0	0	0		0	0	0	0	0	0	0	0	0
R_3z9j37ETSAcmYfj	2	2	2	0	0	0	5	5	1	4		5	4	1	2	1	0	1	0	1	0	1	0	1	0	1	0	0	0	0	0	0	0	1	0	0	1	1	0		0	0	0	0	0	1	0	0	1
R_5v6boE3op2fOMJL	1
R_3NPYX3Q8S7SUak5	1
R_3OhOJp0jyAGBBQh	1
R_6yQE3RTgOAbWlgx	1	2	5	0	0	0	3	6	1	5	1	1	4	1	2	0	0	0	0	1	0	0	0	0	0	1	0	0	0	0	0	0	0	0	0	0	1	0	0		0	0	0	0	0	0	0	0	0
R_9Ld5scZB1qIoFJH	1		2	0	0	0	3	3	7	3	1	2	4	3	3	0	0	1	0	0	0	0	0	0	0	1	0	0	0	0	0	0	0	1	0	0	0	0	0		0	0	0	1	0	0	0	0	0
R_afKMx2vppJVclr7	1	1	0	0	0	0	4	5	5	4	2	3	3	1	2	1	0	0	0	0	0	0	0	0	0	1	0	0	0	0	0	0	0	1	0	0	0	0	0		0	0	0	0	0	0	0	0	0
R_2mkLz3uxeRsnq9T	1		1	0	0	0
R_9EtEKUejfD6cExT	2	2	1	0	0	0	3	5	5	5	1	4	4	1	4	1	0	1	0	0	0	0	0	0	0	1	0	0	0	0	0	0	0	0	0	0	1	0	0		0	1	0	0	0	1	0	0	1
R_exnRVI2j2Iv9bwx	1	2	0	0	0	0
R_0MPIP4KNqYa0GLb	1	2	2	0	0	0	3	5	1	1	1	5	4	1	1	1	0	0	0	0	0	0	0	0	0	1	0	0	0	0	0	0	0	1	0	0	0	0	0		0	0	0	1	0	0	0	0	0
R_02sME7lMdk9408l	1	2	0	0	0	0	1	1	1	5	2	4	4	1	6	1	0	1	0	0	0	0	0	1	0	1	0	0	0	0	0	0	0	0	0	0	0	0	0		0	0	0	0	0	0	0	0	1
R_bHoGVaTzgMKih0x	1	2	1	0	0	0	5	5	1	3	1	5	4	1	4	1	0	1	0	0	0	0	0	0	0	1	0	0	0	0	0	0	0	0	0	0	1	0	0		0	0	0	1	0	0	0	0	0
R_0cbLHLuFrsF1m2p	1	2	0	0	0	0	5	5	1	5	2	5	4	1	2	1	0	0	0	0	0	0	0	0	0	0	0	0	1	0	0	0	0	0	0	0	0	0	0		0	0	0	0	0	0	0	0	0
R_e4HmjJP8MwilZbv	1	1	1	0	0	0	3	4	1	3	1	3	4	1	2	0	0	0	0	0	0	0	0	0	0	1	0	0	0	0	0	0	0	0	0	0	1	0	0		0	0	0	0	0	0	0	0	0
R_9z7gPFYeP9ilVlz	1		1	0	0	0	2	3	5	3	2	2	5	2	2	0	0	1	0	0	0	0	0	0	0	0	0	0	0	0	0	0	0	0	0	0	0	0	0		0	0	0	1	0	0	0	0	0
R_ezILitJ4EDs0cWp	2	2	1	0	0	0	4	6	3	5	1	5	4	1	4	1	0	1	0	0	0	0	0	0	0	1	0	0	0	0	0	0	0	1	0	0	0	0	0		0	0	0	1	0	0	0	0	0
R_74aQXEOOQkSXT9z	1	2	1	0	0	0	5	5	1	5	1	5	4	1	3	1	0	1	0	0	0	0	0	1	0	1	0	0	0	0	0	0	0	0	0	0	0	0	0		0	1	0	0	0	0	0	0	0
R_5gptjm65uNTgjxH	2	2	1	0	0	0	5	5	5	4	1	3	4	1	2	0	0	1	0	0	0	0	0	0	0	0	0	0	0	0	0	0	0	0	0	0	0	0	0		0	0	0	0	0	0	0	0	0
R_72MKejJ8xsrdZtP	1	1	1	0	0	0	4	4	4	4	1	5	3	1	1	1	0	0	0	0	0	0	0	0	0	0	0	0	0	0	0	0	0	0	0	0	0	0	0		0	0	0	0	0	0	0	0	0
R_3yG68r4TlW8dei9	1	2	1	0	0	0
R_0pH6YtTfljVcduJ	1	2	2	0	0	0
R_9oTVslxacfSzbeZ	1	2	1	0	0	0	3	4	1	5	1	3	4	1	4	0	0	0	0	0	0	0	0	0	0	1	0	0	0	0	0	0	0	0	0	0	0	0	0		0	0	0	0	0	0	0	0	0
R_3l69YxJWmxvayfb	1	2
R_4JcDDVYYaS7rZwF	1		1	0	0	0
R_eEizjKVY9Crm5zD	2		2	0	0	0
R_25Jg3PiIHv08UQJ	2	2	1	0	0	0	3	3	1	4	1	4	4	1	2	0	0	0	0	0	0	0	0	0	0	0	0	0	0	0	0	0	0	1	0	0	0	0	0		0	0	0	0	0	0	1	0	0
R_3ad2MHjhm4AINtb	2	1	2	0	0	0	3	4	5	4	2		4	1	2	1	0	1	0	0	0	0	0	0	0	1	0	0	0	0	0	0	0	1	0	0	0	0	0		0	0	0	0	1	0	0	0
R_a5VPxSQp49RfU8J	2	1	2	0	0	0	3	5	5	5	2	3	4	1	2	0	0	1	0	1	0	0	0	0	0	1	0	0	0	0	0	0	0	0	0	0	1	0	0		0	0	0	0	0	0	0	0	0
R_1BWq9msAnMgdOp7	2	2	0	0	0	0	1	5	1	3	1	3	4	1	2	1	1	1	0	0	0	0	0	1	0	1	0	0	0	0	0	0	0	1	0	0	0	0	0		0	0	0	0	0	0	0	0	1
R_8CX6hQZSslFMbn7	1	1	1	0	0	0	4	6	1	4	1	4	3	1	6	1	1	1	0	0	0	0	0	1	0	0	0	0	0	0	0	0	0	0	0	0	0	0	0		0	0	0	0	0	0	0	0	0
R_0UNM68xpDV2Lpt3	1		1	0	0	0
R_0cZJgSTzfg4UEfP	1	2	1	0	0	0	4	4	3	5	1	5	5	2	4	1	1	1	0	0	0	0	0	0	0	1	0	0	0	0	0	0	0	1	0	0	0	1	0		0	0	1	1	0	0	0	0	0
R_eh8rAYbUpSVHLEx	2	2	1	0	0	0	4	3	3	5	1	5	4	1	2	1	0	0	0	0	0	0	0	0	0	1	0	0	0	0	0	0	0	0	0	0	1	0	0		0	0	0	1	0	0	0	0	0
R_3D8WhzBNgErBPP7	1	2	0	0	0	0	5	5	1	3	1	5	4	1	2	1	0	0	0	0	0	0	0	0	0	0	0	0	0	0	0	0	0	0	0	0	0	0	0		0	0	0	0	0	0	0	0	0
R_bJlhBbSQz4ycMuN	1		0	0	0	0	3	4	2	4	1	4	4	1	2	1	0	0	0	0	0	0	0	0	0	0	0	0	0	0	0	0	0	0	0	0	0	0	1	afty	0	0	0	0	0	0	0	0	0
R_6Rs5oEgdD9hV1w9	2		0	0	0	0	3	3	1	6	1	4		1	6	0	0	1	0	0	0	0	0	0	0	0	0	0	0	0	0	0	0	0	0	0	0	0	0		0	0	0	0	0	0	0	0	1
R_cGY5MAg7Ga3Wo73	1	1	2	0	1	1	4	4	2	5	1	5	4	1	1	1	0	1	0	1	0	0	0	1	0	1	0	0	0	0	0	0	0	0	0	0	0	0	0		0	0	0	0	0	0	0	0	1
R_79AfIt6km6hi8QZ	1	2	1	0	0	0	4	4	3	5	1	5	5	2	3	1	1	1	0	0	0	0	0	0	0	1	0	0	0	0	0	0	0	0	0	0	0	0	0		0	0	0	1	0	0	0	0	0
R_aayEzU9sAGjATzf	1	1	1	0	0	0	3	4	1	3	1	4	5	2	2	1	0	0	0	0	0	0	0	0	0	1	0	0	0	0	0	0	0	0	0	0	0	0	0		0	0	0	0	1	0	0	0	1
R_doJVYDOtMXFFXRb	1
R_9HxVi3rmOWq6OQR	1	1	1	0	0	0	5	3	1	1	1	1	4	1	2	1	0	1	0	0	0	0	0	0	0	0	0	0	0	0	0	0	0	0	0	0	0	0	0		0	0	0	1	0	0	0	0	1
R_b1xfLmFWtsZR3SJ	1		1	0	0	0	4	6	1	5	1	5	4	1	2	0	0	0	0	0	0	0	0	0	0	1	0	0	0	0	0	0	1	0	0	0	0	0	0		0	0	0	0	0	0	0	0	0
R_5zEutvUVDghK8WV	2	1	1
R_cCNzXtX2eqBbP4V	2	2	1	0	0	0	5	6	1	5	2	5	4	1	4	1	0	1	0	1	0	0	0	0	0	1	0	0	0	0	0	0	0	0	0	0	1	0	1	the vocal cord polyp	0	1	0	0	1	0	0	0	0
R_aXkHhKnKokEgXQN	2		1	0	0	0	3	3	5	4	1	5	4	1
R_bxWhY2cU603eGON	1	2	0	0	0	0	4	5	1	4	1	4	4	1	2	1	0	0	0	0	0	0	0	0	0	0	0	0	0	0	0	0	0	0	0	0	1	0	0		0	0	0	1	0	0	1	0	0
R_5hjQBLEDz1FAsG9	1	1	1	0	0	0	5	5	1	4	1	5	4	1	1	1	0	1	0	0	0	0	0	0	0	1	0	0	0	0	0	0	0	0	0	0	1	0	0		0	0	0	1	0	0	0	0	0
R_8dZMBzSgDivBvil	1	2	1	0	0	0	4	4	1	4	1	5	4	1	3	1	0	1	0	0	0	0	0	1	0	1	1	0	0	0	0	0	0	0	0	0	0	0	0		0	1	1	0	0	0	0	0	0
R_3gbJvjckiN1gRyR	2	1	1	0	0	0	2	2	1	4	1	4	4	1	4	1	0	1	0	0	0	0	0	0	0	1	0	0	0	0	0	0	0	0	0	0	0	1	0		0	0	0	0	0	0	0	0	0
R_ezijWPdsR4fDXQV	1	2	2	0	0	0	5	6	1	4	1	5	4	1	2	0	0	1	0	0	0	0	0	0	0	1	0	0	0	0	0	0	0	1	0	1	1	0	0		0	0	0	1	0	0	0	0	0
R_6ERImkit2D47dbL	2	2	2	0	0	0	5	5	2	5	1	5	4	1	4	1	0	1	0	0	0	0	0	1	0	1	0	0	0	0	0	0	0	1	0	0	1	0	1	"vaginalni mykoza, zanet ledvin"	0	0	0	1	0	0	0	0	0
R_2rSeVA5Lwp0tXwh	2	2	1	0	0	0	5	4	1	3	1	5	3	1	1	0	0	0	0	0	0	0	0	0	0	0	0	0	0	0	0	0	0	0	0	0	0	0	0		0	0	0	0	0	0	0	0	0
R_dpCs9XNIW6KEHFX	1	1	0	0	0	0	2	2	1	4	1	3	4	1	2	1	0	0	0	0	0	0	0	0	0	0	0	0	0	0	0	0	0	0	0	0	0	0	0		0	0	0	0	0	0	0	0	0
R_51qK42d6akpKMi9	1
R_dne67LcjIWrouTX	2	2	1	0	0	0	4	5	5	4	1	5	4	1	5	1	1	1	0	0	0	0	0	1	0	0	0	0	0	0	0	0	0	1	0	0	1	1	0		0	1	0	1	0	0	0	0	1
R_5bQ8rMeD4cWlYKF	1
R_bmb6rHKFzuJTKN7	1	2	1	0	0	0	3	3	3	4	2	2	4	1	2	1	0	1	0	0	0	0	0	0	0	1	0	0	0	0	0	0	0	0	0	0	0	0	0		0	0	0	0	0	0	0	0	1
R_1LcsZXrsN0xhG3b	2	2	1	0	0	0	5	4	5	6	1	5	4	2	3	1	0	1	0	0	0	0	0	0	0	0	0	0	0	0	0	0	0	0	0	0	1	0	0		0	1	0	1	0	0	0	0	1
R_emuCoaJrpo97E6p	1	1	1	0	0	0	2	4	1	6	1	6	3	2	1	1	0	1	0	0	0	0	0	1	0	1	0	0	0	0	0	0	0	1	0	1	0	0	0		0	0	0	0	0	0	0	0	0
R_bQvANF0m4eHyX5P	1	2	1	0	0	0	4	5	5	5	1	5		1	2	1	0	1	0	0	0	0	0	0	0	1	0	0	0	0	0	0	0	0	0	0	0	0	0		0	0	0	1	1	0	1	0	0
R_830NRxzR6O6zwrz	1	1	1	0	0	0	5	5	1	3	1		4	1	1	1	0	1	0	0	0	0	0	0	0	1	1	0	0	0	0	0	0	0	0	0	0	0	0		0	0	0	1	0	0	0	0
R_2bOX2E0kGFgSxJr	1
R_7QKgwd5aKlsjikt	1	2	3	0	0	0	5	5	3	5	1	5	4	1	2	1	0	0	0	0	0	0	0	0	0	1	0	0	0	0	0	0	0	0	0	0	0	0	0		0	0	0	0	0	0	0	0	0
R_6JeTanaV2HgOBeJ	1	2	0	0	0	0	4	5	1	5	1	5		1	3	1	0	1	0	0	0	0	0	0	0	0	0	0	0	0	0	0	0	0	0	0	0	0	0		0	0	0	0	0	0	0	0	0
R_2srjF0mAPb2IeNf	1	1	1	0	0	0	6	4	2	4	1	5	4	1	2	1	0	1	0	0	0	0	0	0	0	1	0	0	1	0	0	0	0	1	0	0	1	1	0		0	0	0	0	0	0	0	0	0
R_1SNOQzJI2TCWMhD	2	2	1	0	0	0	4	4	1	4	1	6	3	1	3	1	0	1	0	1	0	0	0	0	0	1	0	0	0	0	0	0	0	0	0	0	0	0	0		0	1	0	0	0	1	0	0	0
R_brXOCU2JRTmXVsx	2	1	1	0	0	0	3	4	1	3	2		4	1	3	1	0	0	0	0	0	0	0	0	0	1	0	0	0	0	0	0	0	0	0	0	0	0	0		0	0	0	1	0	0	0	0
R_bKh7Pw3QFLaCYa9	1
R_9pg3EgGL7A3Llml	1	2	2	0	0	0	5	5	4	5	1	4	4	1	2	1	1	0	0	0	1	0	0	0	0	0	0	0	0	0	0	0	0	0	0	0	0	0	0		0	0	0	0	1	0	0	0	1
R_bK4tjH45dspvTDf	1		1	0	0	0	4	5	1	4	1	4	4	1	2	0	0	1	0	0	0	0	0	0	0	1	0	0	0	0	0	0	0	0	0	0	0	0	0		0	0	0	0	0	0	0	0	0
R_2ico6rwPX2RGjZP	2	2	0	0	0	0	4	5	1	5	1	5	4	1	2	1	1	0	0	0	0	0	0	0	0	1	0	0	0	0	0	0	0	0	0	0	0	0	0		0	1	0	0	0	0	0	0	0
R_0Bvf8w9eTT7oYYZ	1	1	1	0	0	0	4	4	1	4	1	5	4	1	1	0	0	1	0	0	0	0	0	1	0	1	0	0	0	0	0	0	0	0	0	0	0	0	0		0	0	0	0	0	0	0	0	0
R_bHIUBGMMY8KxnkF	2	2	1	1	0	1	3	4	1	3	1	3	3	1	6	1	0	1	0	0	0	0	0	1	0	1	1	0	1	0	0	0	0	0	0	0	1	1	0		0	1	0	1	0	0	0	0	0
R_2cx5tGFp2MEotZX	1	2	1	0	0	0	4	5	2	4	1	5	4	1	3	1	0	1	0	0	0	0	0	0	0	1	0	0	0	0	0	0	0	1	0	0	0	0	1	P?íušnice	0	0	0	1	0	0	0	0	0
R_egv5YU13qDPzkfr	1	2	1	0	0	0
R_0ICzu5KGpdBuCrz	1		0	0	0	0	5	5	1	4	1	5	4	1	2	1	0	1	0	0	0	0	0	0	0	1	0	0	0	0	0	0	0	1	0	0	0	0	0		0	0	0	1	0	0	0	0	0
R_0oYCvR0bCVq3Wol	1	2	0	0	0	0	5	5	1	3	1	5	4	1	4	1	1	0	0	1	0	0	0	0	0	1	0	0	0	0	0	0	0	0	0	0	0	0	0		0	1	0	1	0	0	0	0	0
R_1ObQDJhV6BKZsih	2		1	0	0	0	3	4	5	5	2	4	3	1	2	1	0	0	0	1	0	0	0	0	0	0	0	0	0	0	0	0	0	0	0	0	1	1	0		0	0	0	1	0	0	0	0	0
R_6RxJNmNZyTBvBxH	2	2	1	0	0	0	2	6	1	4	1	3	4	1	6	1	0	1	0	1	0	1	0	1	0	0	0	0	0	0	0	0	0	1	0	0	1	1	0		0	0	0	0	0	0	0	0	0
R_eboEDmUnEoT22dD	1	2	0	0	0	0	4	4	2	4	1	5	4	1	1	1	0	0	0	0	0	0	0	0	0	1	0	0	0	0	0	0	0	0	0	0	0	0	0		0	0	0	0	0	0	0	0	0
R_2bL5KsGOGv2516B	1		1	0	0	0	5	4	1	4	1	5	3	1	2	0	0	1	0	0	0	0	0	0	0	1	0	0	0	0	0	0	0	0	0	0	1	0	0		0	0	0	0	0	0	1	0	1
R_3xTqHTPPcuFAd7v	1
R_3eloiRzL8ly6n4h	1	1	1	0	0	0	4	5	1	5	1	5	4	1	3	1	0	1	0	0	0	0	0	0	0	1	0	0	0	0	0	0	0	0	0	0	1	0	0		0	0	0	0	0	0	0	0	0
R_9SkDuDQ4U9fCnlz	2	1	2	0	0	0	3	5	2	4	1	4	2	1	4	1	0	1	0	1	0	0	0	0	0	1	0	0	0	0	0	0	0	1	0	0	0	1	0		0	0	0	0	1	0	0	0	1
R_bO3gZTxPblMwIRf	2	2	0	0	1	1	3	4	2	3	1		3	1	2	1	0	0	0	1	0	0	0	0	0	0	0	0	0	0	0	0	0	0	0	0	1	1	0		0	0	0	0	1	0	0	0
R_cHYJZQdfJVp2xU1	2	1	0	0	0	0	3	3	5	4	2	3	4	1	2	1	0	1	0	1	0	0	0	0	0	1	0	0	0	0	0	0	0	0	0	0	0	0	0		0	0	1	1	0	0	0	0	0
R_doDP3Ty1dIBsv8p	1	2	1	0	0	0	5	5	1	3	1	5	4	1	2	1	0	1	0	0	0	0	0	1	0	1	0	0	0	0	0	0	0	0	0	0	1	0	0		0	0	0	1	0	0	0	0	0
R_5d0NdRlP7nB3Gkt	2	1	1	0	0	0	5	5	1	4	1	5	3	1	4	1	0	1	0	0	0	0	0	0	0	0	0	0	0	0	0	0	0	0	0	0	1	1	0		0	0	1	0	1	0	0	0	1
R_dnvP3L9OkU0DIYR	1	1	3	0	0	0
R_6PBT5UaxAvoXRFH	1
R_8cbpn5UZe6A8VFz	1	2	1	0	0	0	5	4	1	3	1	6	5	3	3	1	1	1	0	1	0	0	0	1	0	1	0	0	0	0	0	0	0	1	0	0	1	0	0		0	0	0	0	0	0	0	0	1
R_865dOETF6Q6WKXz	2	2	2	0	0	0	3	4	1	1	1	3	4	1	3	0	0	0	0	0	0	0	0	0	0	0	0	0	0	0	0	0	0	1	0	0	0	0	0		0	0	0	0	0	0	0	0	0
R_7TCcw4uFuL5LZhH	1		1	0	0	0	6	6	1	1	1	4	4	1	1	0	0	0	0	0	0	0	0	0	0	0	0	0	0	0	0	0	0	0	0	0	0	0	0		0	0	0	0	0	0	0	0	0
R_3sXUlSW7UYFKUWF	2	1	0	0	0	0	4	5	1	5	1	3	4	1	4	1	0	1	0	0	1	0	0	0	0	1	0	0	0	0	0	0	0	0	0	0	1	0	0		0	1	0	0	0	0	0	0	1
R_2hScFBJ7zjJdaQJ	2	2	1	0	0	0	5	3	5	4	2	5	3	1	3	1	1	1	0	0	0	0	0	0	0	1	0	0	0	0	0	0	0	0	0	0	0	0	0		0	1	0	0	0	0	0	0	0
R_5bPTHYnobqnFod7	2
R_2siOgVkbkdm974F	2	2	3	1	0	1	4	2	5	4	1	5	3	2	2	0	0	1	0	0	0	0	0	0	0	0	0	0	0	0	0	0	0	0	0	0	1	1	1	migréna	0	1	0	0	0	0	0	0	0
R_8J2DBn1eGEUiSRn	2	2	3	0	0	0	4	5	1	5	1	4	4	1	3	1	1	1	0	1	1	0	0	0	0	1	0	0	0	0	0	0	0	0	0	0	1	0	0		0	1	0	1	0	0	0	0	0
R_0OjiFRXDCIBhgjj	2	2	1	0	0	0	3	5	4	5	1	5	2	2	2	1	0	0	0	0	0	0	0	1	0	1	1	0	0	0	0	0	0	0	0	0	1	0	0		0	1	0	0	0	0	1	0	0
R_1RXVoLRTZiEKA4J	2	1	2	0	0	0	5	5	1	4	1	5	3	1	1	1	0	1	0	1	0	0	0	0	0	1	0	0	0	0	0	0	0	0	0	0	0	0	0		0	0	0	0	0	0	0	0	0
R_eM51HAEgEIrfYYl	2	1	2	0	0	0	5	5	2	4	2	5	3	1	1	0	0	0	0	0	0	0	0	0	0	0	0	0	0	0	0	0	0	0	0	0	0	0	0		0	0	0	0	0	0	0	0	0
R_bNP10KXThQPdzvL	1	2	0	0	0	0	4	4	1	4	1	5	3	1	3	1	0	1	0	0	0	0	0	1	0	1	1	0	0	0	0	0	0	0	0	0	0	0	0		0	0	0	1	0	0	1	0	0
R_bHopHfTHdcnzmlL	2	1	1	0	0	0	2	4	1	5	1	4	5	1	4	1	0	1	0	0	0	0	0	0	0	1	0	0	0	0	0	0	0	0	0	0	0	0	1	parotitis epidemica	0	0	0	1	0	0	0	0	0
R_eIGGwUnnukvrx4x	1
R_77mtl78I7u7BmeN	2	2	1	1	0	1	4	3	1	4	1	5	4	1	2	1	0	0	0	0	0	0	0	0	0	1	0	0	0	0	0	0	0	0	0	0	0	0	0		0	0	0	1	0	0	0	0	1
R_9mHn1j3l2FmnJJz	2	2	0	0	0	0	2	4	1	3	1	4	3	2	1	1	1	1	0	1	0	0	0	1	0	1	0	0	0	0	0	0	0	0	0	0	0	1	0		0	0	1	0	0	0	1	0	0
R_3KnKHTkfVALdxop	1
R_ey724zKkVGkqbeR	2	2	1	0	0	0	2	5	1	3	1	4	3	1	6	1	0	1	0	0	0	0	0	0	0	1	0	1	0	0	0	0	0	0	0	0	0	0	0		0	0	0	0	1	0	1	0	1
R_cDashisRBEkv1xH	1	2	4	0	0	0	5	5	1	5	1	5	4	1	1	0	0	0	0	1	0	0	0	0	0	1	0	0	0	0	0	0	0	0	0	0	0	0	0		0	0	0	0	0	0	0	0	0
R_2f6Q06v8caDgH7T	2
R_0GKUsWJjUb6vn1j	2	2	1	0	0	0	4	5	1	2	1	5	3	1	1	1	0	0	0	0	0	0	0	1	0	1	0	0	0	0	0	0	0	0	0	0	0	0	0		0	0	0	1	0	0	0	0	0
R_3WP8GLcimRHr6mh	2	2	1	0	0	0	5	5	1	5	1	5	3	1	3	0	0	0	0	0	0	0	0	0	0	0	0	0	0	0	0	0	0	0	0	0	0	0	0		0	0	0	0	0	0	0	0	0
R_e4zv572ejd5I9x3	1	1	1	0	0	0	3	3	5	5	1	4	4	1	2	1	0	1	0	0	0	0	0	0	0	1	0	0	0	0	0	0	0	0	0	0	0	0	0		0	0	0	0	0	0	0	0	0
R_3ehxvh7qaSjH8uV	2	1	1	0	0	0	4	5	2	4	2	4	5	1	2	1	1	1	0	0	0	0	0	1	0	1	0	0	0	0	0	0	0	0	0	0	0	0	0		0	0	0	1	0	0	0	0	0
R_56YICbK1zONdUnr	2		1	0	0	0	2	5	5	4	1	3	3	2	2	1	0	1	0	0	0	0	0	0	0	1	0	0	0	0	0	0	0	1	0	0	1	0	0		0	0	0	1	0	0	0	0	0
R_cPh4a0PviOLGAlL	2	2	2	0	0	0	4	3	5	4	2	4	4	1	2	1	1	1	0	0	0	0	0	0	0	1	1	0	0	0	0	0	0	0	0	0	1	0	0		0	0	0	0	0	0	0	0	1
R_2huqBMc8x34bR6B	2	2	1	1	1	2	2	4	4	4	1	3	3	1	2	1	0	1	0	0	0	0	0	0	0	1	0	0	0	0	0	0	0	0	0	0	0	0	0		0	1	0	1	0	0	0	0	0
R_1yPnH73cdz0qZKd	2	2	1	0	0	0	5	4	1	2	1	5	4	2	3	1	0	1	0	1	0	0	0	1	0	1	0	0	1	0	0	0	0	0	0	0	0	0	0		0	1	0	1	0	0	0	0	0
R_cTlmdXmROeLHmgB	2	2	1	0	0	0	4	5	1	3	1		3	1	1	1	0	1	0	0	0	0	0	1	0	1	0	0	0	0	0	0	0	0	0	0	0	0	0		0	0	0	1	0	0	0	0
R_dcBuJQe8n32CXJj	2		1	0	0	0	4	5	1	6	1	4	4	1	2	0	0	1	0	0	0	0	0	0	0	1	0	0	0	0	0	0	0	0	0	0	0	0	0		0	0	0	0	0	0	1	0	0
R_01GLeoDIyYfw017	2	2	1	0	0	0	5	5	1	4	1	5	3	1	3	1	1	1	0	1	0	0	0	0	0	0	0	0	0	0	0	0	0	0	0	0	1	0	0		0	1	0	1	0	0	0	0	0
R_03wRSItqWcCtKJv	2		2	0	0	0	6	5	1	3	1	5	4	1	2	1	0	1	0	0	0	0	0	1	0	0	0	0	0	0	0	0	1	0	0	0	0	0	0		0	0	1	1	0	0	0	0	0
R_cAu0T71YBH5JqNT	2
R_1Ug28FIAKbXTR9r	2	2	1	0	0	0	5	5	1	3	1	4	4	1	4	1	0	1	0	1	0	0	0	0	0	1	0	0	0	0	0	0	0	0	0	0	0	0	0		0	0	0	1	0	0	0	0	0
R_3QTYKc3MCneqAJv	2	2	3	2	0	2	4	5	1	5	1	5	3	1	1	1	1	1	0	0	0	0	0	0	0	1	0	0	0	0	0	0	0	0	0	0	0	0	0		0	0	0	0	0	0	1	0	0
R_afPMgwrzWLcCzoV	2	2	1	0	0	0	3	5	1	5	1	4	4	1	2	1	1	1	0	0	0	0	0	1	0	1	0	0	0	0	0	0	0	0	0	0	0	0	0		0	0	0	0	0	0	1	0	0
R_85NHDT0WMQZnO3r	2	1	1	0	0	0	4	5	3	4	1	4	4	1	3	1	0	1	0	0	0	0	0	0	0	0	0	0	0	0	0	0	0	1	0	1	0	0	0		0	0	0	1	0	0	1	0	1
R_8CCkDbs2qyqM1IF	2	2	2	0	0	0	4	5	1	4	1		4	1	1	0	0	0	0	0	0	0	0	0	0	1	0	0	0	0	0	0	0	0	0	0	0	0	0		0	0	0	0	0	0	0	0
R_b1wwY3liq1r19cN	2	1	1	0	0	0	4	4	1	4	1	5	3	1	1	0	0	0	0	0	0	0	0	0	0	1	0	0	0	0	0	0	0	1	0	0	0	0	0		0	0	0	0	0	0	0	0	0
R_8BRkS1hj6wMmKBT	2	2	1	0	0	0	4	5	1	5	1	4	3	1	3	1	1	1	0	0	0	0	0	0	0	1	0	0	0	0	0	0	0	0	0	0	0	0	0		0	0	0	1	0	0	0	0	1
R_etygy3XwfykJC17	2	2	1	0	0	0	5	5	4	5	1	5	3	1	2	1	0	0	0	0	0	0	0	0	0	1	0	0	0	0	0	0	0	0	0	0	1	0	0		0	0	0	0	0	0	0	0	0
R_4M9NWPJhpS6Xj9P	2		3	0	0	0	3	2	1	4	1		3	1	3	1	0	0	0	0	0	1	0	1	0	1	0	0	0	0	0	0	0	0	0	0	1	1	0		0	0	0	0	0	0	0	0	0
R_6sSPA2NYGGVZNqZ	1	1	1	0	0	0	5	5	1	4	1	3	5	2	3	1	0	1	0	0	0	0	0	0	0	1	0	0	0	0	0	0	0	1	0	0	0	0	0		0	0	0	0	0	0	0	0	1
R_9TETWNq3mE1OX3f	2	2	2	0	0	0	4	3	1	5	1	5	3	1	2	1	1	0	0	1	0	0	0	0	0	1	0	0	0	0	0	0	0	0	0	0	0	0	0		0	1	0	0	0	0	0	0	0
R_9QPDzoHBIabrTpP	2	1	2	0	0	0	4	5	1	4	1	4	4	1	6	1	1	1	0	0	0	0	0	0	0	1	0	0	0	0	0	0	0	0	0	0	1	1	0		0	1	1	0	1	0	1	0	1
R_41j4JFLQCpQ68HX	2		1	0	0	0	4	5	1	4	1	2	3	1	2	1	1	1	0	0	0	1	0	1	0	1	0	0	0	0	0	0	0	0	0	0	1	0	0		0	1	0	1	0	0	0	0	0
R_7PrpDuAcW7W1h2Z	2	2	1	0	0	0	5	4	1	4	1	5	4	1	3	0	0	1	0	0	0	0	0	0	0	0	0	0	1	0	0	0	0	1	0	0	0	1	0		0	0	0	1	1	1	1	0	1
R_9vFtCedG86Z1gRD	2	2	1				5	5	2	4	2	5	4	1	3	1	1	0	0	0	0	0	0	0	0	1	0	0	0	0	0	0	0	0	0	0	0	0	1	glaukom	0	1	0	0	0	0	1	0	0
R_5bifabVgPIOzQ0t	2	2	1	0	0	0	4	5	1	5	1	5	3	1	3	0	0	1	0	0	0	0	0	0	0	1	0	0	0	0	0	0	0	0	0	0	0	0	0		0	0	0	0	1	0	0	0	0
R_9mn2IodT8jqFFWd	2	2	1	0	0	0	5	5	1	4	1	4	3	1	4	1	0	1	0	0	0	0	0	0	0	1	0	0	0	0	0	0	0	0	0	0	0	0	0		0	0	0	0	0	0	0	0	0
R_6seFAqQT8jBbznf	2		0	0	0	0	5	5	1	3	1	5	3	1	2	1	0	0	0	0	0	0	0	0	0	0	0	0	0	0	0	0	0	1	0	0	1	0	0		0	0	0	1	0	0	0	0	0
R_1OnmMFEMPxGm0Id	2	2	1	0	0	0
R_55XAxodMXtrcBSt	2	2	2	0	0	0	4	4	1	4	1	4	2	2	2	1	0	1	0	1	0	0	0	0	0	1	0	0	0	0	0	0	1	1	0	0	0	0	0		0	0	1	1	1	1	1	0	0
R_29vptNcHGw5gftz	2	2	1	0	0	0	2	3	1	4	1	3	3	1	3	0	0	0	0	0	0	0	0	0	0	0	0	0	0	0	0	0	0	0	0	0	0	0	1	celiakie	0	0	0	0	0	0	0	0	0
R_7QD9AGdoaZadROZ	2	2	1	0	0	0	3	5	5	5	1	5	2	1	3	1	0	1	0	0	0	0	0	0	0	1	0	0	0	0	0	0	0	0	0	0	0	0	0		0	0	0	1	0	0	0	0	1
R_ezAH3AfDgeLDUR7	2	2	1	0	0	0	4	4	1	1	1	5	4	1	6	1	1	1	0	0	0	0	0	1	1	1	1	0	0	0	0	0	0	0	0	0	0	0	0		0	0	0	1	0	0	0	0	0
R_3rarqNW1rFcI3zL	2		1	0	0	0	4	4
R_4H4DHTSc8RH7zwh	2		1	0	0	0	5	5	4	5	1	5	4	1	3	1	0	1	0	0	0	0	0	0	0	1	0	0	0	0	0	0	0	0	0	0	0	1	0		0	0	0	0	1	0	1	0	1
R_e8n6Lnv95wbvqm1	2		2	0	0	0	4	5	1	4	1	4	3	1	2	0	0	1	0	0	0	0	0	0	0	1	0	0	0	0	0	0	0	0	0	0	0	0	0		0	0	0	0	0	0	0	0	0
R_bDaxqPB38QG8OcB	2	2	2	0	0	0	4	5	1	3	1	1	4	3	1	1	0	0	0	1	1	0	1	0	0	1	0	0	0	0	0	0	0	1	0	0	1	0	0		0	0	0	0	0	0	0	0
R_4I5Y9LbdkJ7AHml	2	1	1	0	0	0	5	5	4	5	1	5	3	1	2	0	0	1	0	0	0	0	0	0	0	0	0	0	0	0	0	0	0	0	0	0	1	0	1	vaginální mykóza	0	0	0	1	0	0	0	0	1
R_bpv0rDPhF9vxrtX	2		0	0	0	0	3	3	4	5	1	5	3	1	1	0	0	0	0	0	0	0	0	0	0	0	0	0	0	0	0	0	0	0	0	0	0	0	0		0	0	0	1	0	0	0	0	0
R_1QX07nxjpq7wKzz	2	1	1	0	0	0	2	4	6	3	1	3	2	1	6	0	0	0	0	0	0	0	0	0	0	1	0	0	0	0	0	0	0	0	0	0	0	0	0		0	0	1	0	0	1	1	0	0
R_3JaNFaD6LwaEkfz	2	2	1	0	0	0	4	4	2	3	2	5	3	1	2	1	0	1	0	0	0	0	0	0	0	1	0	0	0	0	0	0	0	1	0	0	0	0	0		0	0	0	0	0	1	0	0	0
R_bqscgGgn8WSF63b	2		0	0	0	0	5	5	1	5	1	6	4	1	3	0	0	1	0	0	0	0	0	0	0	0	0	0	0	0	0	0	0	0	0	0	0	0	1	zán?t mo?ového m?chý?e	0	0	0	0	0	0	0	0	0
R_bd6EBY7bCBeJRHL	2	2	1	0	0	0	5	5	5	3	2	3	3	1	2	1	1	0	0	0	0	0	0	0	0	1	0	0	0	0	0	0	1	0	0	0	0	0	0		0	1	0	1	1	0	0	0	0
R_6JqzD5puXKGb9sh	2		1	0	0	0	1	3	1	4	1	3	3	1	4	1	1	1	0	0	0	0	0	0	0	1	0	0	1	0	0	0	0	1	0	0	1	1	0		0	1	0	1	0	0	0	0	0
R_6f1HiMJ2pTIppD7	2	2	1	0	0	0	4	6	1	4	1	4	4	1	6	0	0	0	0	0	0	0	0	0	0	0	1	0	0	0	0	0	0	1	0	0	0	0	0		0	0	0	0	1	0	0	0	0
R_0kv9G7iILKW2bel	2		1	0	0	0	5	5	1	4	1	5	3	1	4	1	0	0	0	0	0	1	0	0	0	0	1	0	0	0	0	0	0	0	0	0	0	0	0		0	0	0	1	0	0	0	0	0
R_aeLrMLam4Qd8M1D	2		1	0	0	0	4	4	4	5	1		3	1	5	1	1	1	0	1	0	0	0	0	0	1	0	0	0	0	0	0	0	0	0	0	0	0	0		0	1	0	1	0	0	0	0	0
R_1TtMzNTiZSMJY0J	2		1				5	5	3	5	1	4	3	1	5	1	1	1	0	1	0	0	0	0	0	1	0	0	0	0	0	0	0	0	0	0	0	0	0		0	1	0	0	0	0	0	0	0
R_eeyIBKmb2MRCnQx	2	2	0	0	0	0	5	5	1	5	1		2	2	2	0	0	0	0	0	0	0	0	0	0	1	0	0	0	0	0	0	0	0	0	0	0	0	0		0	0	0	1	1	0	0	0
R_e8RTNxfhn0FoHPv	2	1	1	1	0	1	4	5	2	6	1	4	3	1	3	1	0	0	0	0	0	0	0	0	0	1	0	0	0	0	0	0	0	0	0	0	0	0	0		0	0	0	1	1	0	0	0	0
R_acatlACqc5a51yt	2	2	1	0	0	0	2	4	5	4	2	3	4	1	2	0	0	0	0	0	0	0	1	0	0	1	0	0	0	0	0	0	0	1	0	0	1	0	0		0	0	0	1	1	0	1	0	0
R_6KIPOR6d3N9RKTz	2	2	2	0	0	0	2	3	1	3	1	4	3	2	2	1	1	1	0	0	0	0	0	1	0	1	0	0	0	0	0	0	0	1	0	0	1	0	1	"zán?t dásní, možná v?edy žaludku n	0	1	0	0	1	1	0	0	0
R_cG66Gy7HVCQR1eR	2	2	1	0	0	0	6	6	3	5	1	5	3	1	2	1	1	1	0	0	0	0	0	0	0	1	0	0	0	0	0	0	0	0	0	0	0	0	0		0	0	0	1	0	0	0	0	1
R_cVdgeE12ehDJJBz	2	2	2	0	0	0	3	4	1	3	1	4	3	2	3	1	1	1	0	0	0	0	0	1	0	1	0	0	0	0	0	0	0	1	0	0	1	0	0		0	1	0	0	1	0	0	0	0
R_1UrDj8QM55V4tvL	2	2	1	0	0	0	2	1	1	2	1	1	3	1	3	1	1	1	0	0	0	1	0	0	0	1	1	0	0	0	0	0	0	1	0	0	0	0	0		0	1	1	1	1	0	1	0	0
R_00azeeaDK3QswQt	2	2	0	0	0	0	5	5	5	5	1	5	4	1	2	1	0	0	0	0	0	0	0	0	0	0	0	0	0	0	0	0	0	1	0	0	0	0	0		0	0	0	1	0	0	0	0	0
R_eVPqPKHNZl9NBTD	2
R_56aLD82BWbSmlzn	2	1	3	0	0	0	2	2	1	1	1	4	3	1	1	0	0	0	0	0	0	0	0	1	0	0	0	0	0	0	0	0	0	0	0	0	0	0	0		0	0	0	0	0	0	0	0	0
R_bJCQjK6oIhB5WWV	2	2	1	0	0	0	4	4	1	5	1		3	1	3	1	0	1	0	0	0	0	0	0	0	1	0	0	0	0	0	0	0	0	1	0	0	0	0		0	0	0	0	0	1	0	0	0
R_1zFFeRc0GqbEQQt	2	1	0	0	0	0	2	4	1	3	1	3	3	1	3	0	0	0	0	0	0	0	0	0	0	0	0	0	0	0	0	0	0	0	0	0	0	0	0		0	0	0	0	0	0	0	0	0
R_4VfeifPaAqqDQ9f	2	1	1	0	0	0	5	5	1	4	1	5	3	1	2	0	0	1	0	0	0	0	0	0	0	1	0	0	0	0	0	0	0	0	0	0	0	1	0		0	1	0	1	0	0	0	0	1
R_b6ZU34QqIau9c2N	2
R_8kQBYUM55XMHasZ	2	2	1	0	0	0	5	5	1	5	1	4	3	1	1	1	0	0	0	0	0	0	0	0	0	0	0	0	0	0	0	0	0	1	0	0	0	0	0		0	0	0	1	0	0	0	0	0
R_cxb2h9IdvqMQRxj	2
R_6lFU0T8kGdk3e85	1		2				5	6	5	1	1	5	5	2	1	1	0	0	0	0	0	0	0	0	0	0	0	0	0	0	0	0	0	0	0	0	0	0	0		0	0	0	0	0	0	0	0	0
R_cFUGusLfpNTPoXj	2	1	1	0	0	0	3	4	3	4	1		4	1	1	0	0	0	0	0	0	0	0	0	0	1	0	0	0	0	0	0	0	0	0	0	0	0	0		0	0	0	0	0	0	0	0	0
R_b7QlhhcxmY4xmpn	2	2	3	0	0	0	3	4	3	4	2	5	2	1	2	1	1	1	0	0	0	0	0	0	0	0	0	0	0	0	0	0	0	0	0	0	1	0	0		0	0	0	0	1	0	0	0	0
R_37Y3wrfXCL6MbVX	1		1	0	0	0	4	5	6	4	1	4	4	1	3	1	0	0	0	0	0	0	0	0	0	1	0	0	0	0	0	0	0	0	0	0	0	0	0		0	0	0	1	0	0	0	0	0
R_4TxMf3QfvOovry5	1	2	1	0	0	0	3	4	1	5	1	1	4	1	1	1	1	1	0	0	0	0	0	0	0	1	0	0	0	0	0	0	0	0	0	0	0	0	0		0	0	0	0	0	0	0	0	0
R_4VjbBkdaSjYU83X	1	2	1	0	0	0	5	6	2	5		4	4	1	1	1	0	0	0	0	0	0	0	0	0	1	0	0	1	0	0	0	0	0	0	0	0	0	0		0	0	0	1	0	0	0	0	0
R_77X1EfJvKFdGBtX	1	2	0	0	0	0	2	5	1	5	1	4	4	1	6	1	0	1	0	0	0	0	0	0	0	1	0	0	0	0	0	0	0	0	0	0	0	0	0		0	0	0	0	0	0	1	0	1
R_1M2ITt7dYAAtUwZ	1	2	1	0	0	0	3	5	1	4	2	4	4	1	2	1	0	0	0	0	0	0	0	0	0	1	0	0	0	0	0	0	0	0	0	0	1	0	0		0	0	0	1	0	0	0	0	0
R_0x1XR5RaXmrU7K5	1	1	1	0	0	0	5	5	1	4	1	5	3	2	3	0	0	0	0	0	0	0	0	0	0	0	0	0	0	0	0	0	0	0	0	0	0	0	1	"Zán?t zubního kanálku 3 roky po so	0	1	0	0	0	0	0	0	0
R_0riDf5AvEfQPCdL	1		0	0	0	0
R_6wZfgONEc6BUBo1	2	1	1	0	0	0	2	4	1	2	1	3	4	1	5	1	1	1	0	0	0	0	0	0	0	0	1	0	0	0	0	0	0	0	0	0	0	0	0		0	1	0	1	0	0	0	0	1
R_eOMlYPVn9jbDgS9	1	1	0	0	0	0	2	2	1	3	1		4	3	3	1	0	0	0	1	0	0	0	0	0	1	0	0	0	0	0	0	0	1	0	0	0	0	0		0	0	0	0	0	0	0	0
R_8i9EpJ66D5mVllj	1	1	1	0	0	0
R_3sWpDvkF23I5ACV	1		1	0	0	0	4	6	1	4	1	4	4	1	3	1	1	0	0	0	0	0	0	0	0	0	0	0	0	0	0	0	0	0	0	0	0	0	0		0	0	0	0	0	0	0	0	0
R_cNCMBu93YmDaPPL	1	2	2	0	0	0	4	4	3	5	1	5	4	1	5	1	0	1	0	0	0	0	0	0	0	1	0	0	0	0	0	0	0	1	0	0	0	0	0		0	0	0	0	0	0	0	0	0
R_d5X6oAj9EtL9SfP	1
R_0VarIGofPptOnmR	1
R_b9PueYxlrXgovrv	2	1	1	0	0	0	3	4	1	3	1	4	4	1	3	1	0	1	0	0	0	0	0	0	0	1	0	0	0	0	0	0	0	0	0	0	0	0	0		0	0	0	1	0	0	0	0	0
R_8iXePo1fRpeLobz	1
R_eYf7sQ3POWUyyPz	2	2	1	0	0	0	4	4	2	4	2	5	3	1	2	1	1	1	0	0	0	0	0	0	0	0	0	0	0	0	0	0	0	0	0	0	1	0	0		0	0	0	1	1	0	0	0	0
R_25lVPwvlBbyVbX7	1	2	2	0	0	0	4	4	1	4	1	3	3	1	2	1	0	1	0	1	0	0	0	1	0	1	0	0	0	0	0	0	0	1	0	0	0	0	0		0	0	0	1	0	0	0	0	0
R_7WibMaz6RZG1djL	1		1	0	0	0	5	4	6	3	1	4	4	1
R_07LKtnP2ka9AmzP	1
R_4NlNO6jvqJiaIOV	1		0	0	0	0	5	5	5	3	1	6	4	1	4	1	0	1	0	0	0	0	0	1	0	1	0	0	0	0	0	0	0	1	0	0	1	1	0		0	0	0	1	0	0	0	0	0
R_3eJaltY0ji8Or1r	1
R_brelJ9SXGvIfMK9	1	2	1	0	0	0	4	3	1	2	2	5	4	1	3	1	0	1	0	0	0	0	0	0	0	1	0	0	0	0	0	0	0	0	0	0	1	0	0		0	1	0	1	0	0	0	0	1
R_3rtSiPPPJihjwbz	1	2	2	0	0	0
R_6yuT9TARmGpyIy9	1	2	2	0	0	0	4	4	1	3	1	5	2	1	4	1	0	0	0	0	0	0	0	1	0	1	0	0	0	0	0	0	0	1	0	0	1	0	0		0	0	1	1	0	0	0	0	1
R_3f0aDBmkKb6YamF	1
R_1Oi8IOeyKHEgcg5	1	1	1	0	0	0	5	4	1	5	1	5	4	1	5	1	1	1	0	0	0	0	0	0	0	1	0	0	0	0	0	0	0	1	0	0	0	1	0		0	0	0	1	0	0	0	0
R_0HWtjAqDWvoUErX	1	1	1	0	0	0	4	4	1	4	1	5	4	1	4	1	1	1	0	0	0	0	0	1	0	1	0	0	0	0	0	0	0	1	0	0	0	1	0		0	0	0	1	0	0	0	0	0
R_1BWNzDvqLIajtzf	1		1	0	0	0	3	5	1	5	2	4	3	2	3	1	0	1	0	1	0	0	1	1	0	1	0	0	0	0	0	0	0	0	0	0	1	0	0		0	0	1	0	0	0	0	0	1
R_6QBmC83OQj7D1ul	1	2	3	0	0	0	6	6	5	2	1	1	4	1	2	1	1	0	0	0	0	0	0	0	0	1	0	0	0	0	0	0	0	0	0	0	0	0	0		0	0	0	0	0	0	0	0	1
R_9HrdsplRYMLapjn	1
R_3EGSyuqZ64T43yt	2	2	1	1	0	1	2	5	2	5	2		4	1	1	1	1	1	0	0	0	0	0	0	1	1	0	0	0	0	0	0	0	0	0	0	0	0	0		0	0	0	0	0	0	0	0	0
R_cC2595uGk9dPr6Z	2	2	1	0	0	0	2	5	2	5	1	3	4	1	2	0	0	0	0	0	0	0	0	0	0	1	0	0	0	0	0	0	0	0	0	0	0	0	0		0	0	0	0	0	0	1	0	0
R_5oHBziIioc3lE6p	1	1	5	0	0	0	4	5	1	5	2	4	4	1	1	0	0	0	0	0	0	0	0	0	0	0	0	0	0	0	0	0	0	1	0	0	0	0	0		0	0	0	1	0	0	0	0	0
R_6gMR7odkxt5Kq5n	1	1	0	0	0	0	5	6	1	3	1	4	4	1	1	0	0	0	0	0	0	0	0	0	0	0	0	0	0	0	0	0	0	0	0	0	0	0	0		0	0	0	0	0	0	0	0	0
R_cCJ0kdXC7edFOoB	1	1	1	0	0	0	3	4	5	4	1	1	3	2	2	1	1	0	0	0	0	0	0	0	0	1	0	0	0	0	0	0	0	0	0	0	0	0	0		0	0	1	1	0	0	0	0	0
R_6ePwEfRc3QQeLe5	1	2	1	0	0	0
R_b11NYGvO3pbrxlz	2	2	0	0	2	2	4	5	1	4	1	3	3	1	3	1	1	1	0	0	1	0	0	0	0	0	0	0	0	0	0	0	0	0	0	0	1	0	0		0	0	0	1	0	1	1	0	1
R_82Ecs3TMJsdAmLb	1	1	0	0	0	0	6	6	1	5	1	5	4	1	4	1	0	1	0	0	0	0	0	0	0	1	0	0	0	0	0	0	0	0	0	0	1	0	0		0	1	1	1	0	0	0	0	1
R_bfwoqvowXoGEkrX	1		2	0	0	0	4	2	1	2	1	3	3	1	2	0	0	0	0	1	0	0	1	0	0	0	0	0	0	0	0	0	0	0	0	0	0	0	0		0	0	0	0	0	0	0	0	0
R_7WfqGpFBlULwYaV	1	1	1	0	0	0	4	3	5	4	2	5	3	1	3	1	0	1	0	1	0	0	0	0	0	1	0	0	0	0	0	0	0	0	0	0	1	0	0		0	0	0	1	0	0	0	0	0
R_cMAbyzj539ocsaF	1	2	0	0	0	0	4	4	5	3	1	3	4	1	2	0	0	1	0	0	0	0	0	0	0	1	0	0	0	0	0	0	0	0	0	0	0	0	0		0	0	1	0	0	0	0	0	0
R_bl5XfGXlxbTkv6B	1		5	0	1	1	6	6	1	4	1	5	3	1	2	1	0	0	0	0	0	0	0	1	0	1	0	0	0	0	0	0	0	0	0	0	1	0	0		0	0	0	0	0	0	0	0	0
R_85FxzREmn6TvH8N	1		2	0	0	0	4	5	5	3	1	5	4	1	1	1	0	0	0	1	0	0	0	0	0	1	0	0	0	0	0	0	0	1	0	0	0	0	0		0	1	0	1	0	0	0	0	0
R_0PuC8heiJoCGoDj	1	1	1	0	0	0	5	6	1	5	1	5	4	1	1	1	0	0	0	0	0	0	0	0	0	1	0	0	0	0	0	0	0	0	0	0	0	0	0		0	0	0	0	1	0	0	0	0
R_ers5Oa2cjFm6yMZ	2	2	1	0	0	0	5	4	1	3	1	5	4	1	4	1	1	1	0	0	0	0	0	0	0	1	0	0	0	0	0	0	1	1	0	0	1	0	0		0	1	1	0	0	0	0	0	1
R_2mZa3yTBKnuH7Hn	2	1	2	0	0	0	3	2	1	4	1	4	4	1	2	1	0	0	0	0	0	0	0	0	0	1	0	0	0	0	0	0	1	1	0	0	0	0	0		0	0	0	1	0	0	0	0	0
R_81T9gbGWXBHg7Ix	1	2	1	0	0	0	4	5	1	5	1	5		1	3	1	1	1	0	0	0	0	0	0	0	1	0	0	0	0	0	0	0	1	0	0	0	0	0		0	1	0	1	0	0	0	0	1
R_4NEURJsDFnu736J	1
R_b1qJie5MVZ2CkOV	1	2	2	0	0	0	4	5	2	5	1		3	1
R_6on8nq47L8vv7bT	2	2	2	0	0	0	4	5	1	4	1	5	4	1	2	1	0	0	0	1	0	1	0	0	0	1	0	0	0	0	0	0	0	1	0	0	0	0	0		0	0	0	1	0	0	1	0	0
R_eCJFeHggoK8qd0h	1	1	2	0	0	0	3	2	1	4	1	1	4	1	2	1	0	1	0	1	0	0	0	0	0	1	0	0	0	0	0	0	1	0	0	0	1	0	0		0	0	0	0	0	0	0	0	0
R_3aTVYD32JTVWawZ	2		1	0	0	0	4	3	2	4	1	4	4	1	4	1	1	0	0	0	0	0	0	0	0	0	0	0	0	0	0	0	1	1	0	0	0	0	0		0	0	0	0	0	0	0	0	0
R_8uyWNfDSJ5rYrOZ	1	1	1	0	0	0	4	5	1	2	1	3	4	1	2	0	0	1	0	0	0	0	0	0	0	0	0	0	0	0	0	0	0	1	0	0	0	0	0		0	1	0	1	0	0	0	0	0
R_0OIhBkRnIojreSh	2	2	1	0	0	0	4	6	5	4	1	4	4	1	2	0	0	0	0	0	0	0	0	0	0	0	0	0	0	0	0	0	0	0	0	0	0	0	0		0	0	0	0	0	0	0	0	1
R_42xhgQoiJk16Ikd	2	1	1	0	0	0	4	4	1	4	1	5	3	1	2	0	0	0	0	0	0	0	0	0	0	0	0	0	0	0	0	0	0	1	0	0	0	0	0		0	1	0	1	1	0	0	0	0
R_5p9xzKvhDxJMXfT	1	2	3	0	0	0
R_d68B2OBONDPncK9	2		1	0	0	0	4	5	1	5	1	5	3	1	2	1	1	1	0	0	0	0	0	0	0	1	0	0	0	0	0	0	0	0	0	0	1	0	1	meningokok	0	1	0	0	1	0	1	0	1
R_09rLoUKM1xZvMix	2		2	0	0	0	5	4	1	3	1	5	4	1	2	1	0	1	0	0	0	0	0	0	0	1	0	0	0	0	0	0	0	1	0	0	0	0	0		0	0	0	0	1	0	0	0	0
R_8BKt50FtpGZorlz	2		1	0	0	0
R_8eqhgQg93HM7lhr	2	2	1	0	0	0	3	3	1	4	1	5	3	1	3	1	0	1	0	0	0	0	0	0	0	1	0	0	0	0	0	0	0	0	0	0	0	1	0		0	0	0	1	0	0	1	0	1
R_0fGnRJJw7OwbZS5	2	2	2	0	0	0	4	3	1	3	1	6	4	1	2	1	0	1	0	1	0	1	0	1	0	1	0	0	0	0	0	0	0	0	0	0	1	0	0		0	0	0	1	1	0	0	0	0
R_0lyQatiFTjG0z8V	1	2	1	0	0	0	4	6	1	4	1	5	4	1	1	1	0	0	0	0	0	0	0	0	0	1	0	0	0	0	0	0	0	1	0	0	1	0	0		0	0	0	1	0	0	0	0
R_77pAcX1IAuwvJ53	1	2	0	0	0	0	2	2	2	5	1	3	4	1	3	1	0	1	0	0	0	0	0	1	0	1	0	0	1	0	0	0	0	0	0	0	0	0	0		0	0	0	0	0	0	0	0	0
R_ac95FPCW6iCco2p	1	1	1	0	0	0	4	5	1	5	1	4	4	1	2	0	0	1	0	0	0	0	0	1	0	1	0	0	0	0	0	0	0	0	0	0	0	0	0		0	1	0	0	0	0	0	0	0
R_8CVTOTMMkR4sxsF	2	2	2	0	0	0	3	4	1	5	1	3		1	2	1	0	1	0	1	0	0	0	0	0	0	0	0	0	0	0	0	0	1	0	0	0	0	0		0	0	0	0	0	0	0	0	0
R_7WchZTowiBQ4t7f	2	2	1	0	0	0	2	4	2	4	1	4	4	2	3	1	1	1	0	0	0	0	0	0	0	1	0	0	0	0	0	0	0	0	0	0	0	0	0		0	0	0	1	0	0	0	0	0
R_40Jcm7KsUy835oF	2	2	2	0	0	0	2	5	1	4	1	4	3	1	4	1	1	1	0	1	0	0	0	0	0	1	0	0	0	0	0	0	0	1	0	0	0	0	0		0	0	0	0	0	0	1	0	1
R_bPezpjomm09XnM1	2	1	1	0	0	0	4	3	1	4	1		4	1	3	1	1	1	0	1	0	0	0	0	0	1	0	0	0	0	0	0	0	0	0	1	0	0	0		0	1	0	1	1	0	1	0
R_3OBAtTKqPYHcbHf	2	2	0	0	0	0	4	5	5	1	2	4	2	1	2	0	0	0	0	0	0	0	0	0	0	1	0	0	0	0	0	0	0	0	0	0	0	1	0		0	0	0	0	0	0	0	0	0
R_aeMQKgew0RMiUmN	2	2	2				5	4	5	5	2	5	4	1	1	1	0	1	0	0	0	0	0	0	0	1	0	0	0	0	0	0	0	1	0	0	1	0	0		0	0	0	1	0	0	1	0	0
R_2ul2H4yIHkCBDxz	1	1	1	0	0	0	2	4	1	4	1	4	3	1	2	0	0	0	0	0	0	0	0	0	0	1	0	0	0	0	0	0	0	0	0	0	0	0	0		0	0	0	1	0	0	0	0	0
R_24zRd7Vqo1Ys61v	2	2	1	0	1	1
R_2aCykANnnh0mCln	2	2	1	0	1	1	5	5	3	2	1	4	3	1	2	0	1	1	0	0	0	0	0	0	0	0	0	0	0	0	0	0	0	0	0	0	1	0	0		0	0	0	0	0	0	0	0	0
R_ebWMEILof0HQVXT	2	2	1	0	1	1	4	5	5	3	1	4	3	1	3	1	1	1	0	0	0	0	0	0	0	0	0	0	0	0	0	0	0	0	0	0	1	0	0		0	0	0	0	0	0	0	0	0
R_9NwFGBq8iLJOfgV	2	1	2	0	1	1	3	3	2	5	1	5	3	1	2	1	0	1	0	0	0	0	0	1	0	1	0	0	0	0	0	0	0	1	0	0	1	0	0		0	0	0	0	0	0	0	0	0
R_eFhFbVoOasn2pmt	2	1	1	0	0	0	3	3	1	5	1	4	5	2	3	1	0	0	0	0	0	0	0	0	0	0	0	0	0	0	0	0	0	1	0	0	0	1	0		0	0	0	0	0	1	0	0	1
R_5neMGH1GjjRKG1f	2		1	0	0	0
R_1RMvqdyl1Gn6GAl	1	2	1	0	0	0	5	5	1	1	1	5	4	1	2	1	1	0	0	0	0	0	0	0	0	1	0	0	0	0	0	0	0	0	0	0	0	0	1	k??e brucha	0	0	1	0	0	0	0	0	0
R_8Grs5xppeXqLDAp	2	2	0	0	0	0	5	5	1	4	1	5	3	1	4	1	0	0	0	0	0	0	0	0	0	0	0	0	0	0	0	0	0	0	0	0	0	1	1	lupénka	0	0	0	0	0	0	1	0	0
R_9ZEZ8X4GujlOnNr	2	1	0	0	0	0	4	4	1	5	1		4	1	2	1	1	1	0	0	0	0	0	0	0	1	0	0	0	0	0	0	0	1	0	0	1	0	0		0	0	0	0	0	0	0	0
R_5BAUbnPKAc6MDOt	2	2	2	0	0	0	5	4	2	5	1	5	4	1	5	1	0	1	0	0	0	0	0	0	0	1	0	0	0	0	0	0	0	0	0	0	0	0	0		0	0	0	1	1	0	0	0	0
R_07bCOLYWyBBa9G5	2	2	1	0	0	0	5	5	1	5	1	5	3	1	4	1	0	1	0	0	0	0	0	0	0	0	0	0	0	0	0	0	0	0	0	0	0	0	1	virové onemocn?ní k?že	0	0	0	1	0	0	0	0	0
R_7Pro9y9b84nCZ8h	2	1	1	0	0	0	4	5	5	3	1		3	2	3	1	1	1	0	0	0	0	0	0	0	1	1	0	0	0	0	0	0	1	0	0	0	0	0		0	0	0	0	0	0	0	0
R_8wVYWgeoKI9pUPP	2
R_39HhV5qOrWx6I0B	1	2	1	0	0	0	5	6	1	5	1	4	4	1	2	0	0	0	0	0	0	0	0	0	0	1	0	0	0	0	0	0	0	0	0	0	1	0	0		0	1	0	0	0	0	1	0	1
R_5grcI99woRRhw2h	1	2	1	0	0	0	5	5	1	5	1	5	4	1	2	0	0	0	0	0	0	0	0	0	0	0	0	0	0	0	0	0	0	0	0	0	0	0	0		0	0	0	0	0	0	0	0	1
R_3lwJjELMGbI6klv	2	1	2	0	0	0
R_6ze08GGWKdwgzGJ	2	2	2				4	4	1	4	1	5	3	1	1	0	0	0	0	0	0	0	0	0	0	0	0	0	0	0	0	0	0	0	0	0	0	0	0		0	1	0	0	0	0	0	0	0
R_6XxsiX9LnmTIpGl	2	2	0	0	0	0	4	2	6	5	1	5	3	1	3	1	0	1	0	0	0	0	0	0	0	1	0	0	0	0	0	0	0	1	0	0	1	1	0		0	0	0	1	0	0	0	0	0
R_9sjNAPWJhN6yeJD	2	1	1	0	0	0	3	3	1	5	1	5	3	1	6	1	1	1	0	0	0	1	0	1	0	1	0	0	0	0	0	0	0	0	0	0	1	1	1	p?íušnice	0	1	0	1	1	1	1	0	1
R_a2Gvyg4dS8Kwvc1	2	2	1	0	0	0	5	6	1	5	1	5	4	2	2	1	0	0	0	0	0	0	0	1	0	0	0	0	0	0	0	0	0	1	0	0	1	0	0		0	1	0	0	0	0	0	0	0
R_2slEakGIlNs6NMx	2	1	2	0	0	0	4	5	1	3	1	1	4	1	2	1	1	1	0	0	0	0	0	0	0	1	0	0	0	0	0	0	0	0	0	0	0	0	0		0	0	0	0	0	0	0	0	0
R_4NnciNOD6DHI0wB	2		1	0	0	0	4	3	5	4	2	5	3	1	4	1	0	1	0	0	0	0	0	0	0	0	0	0	0	0	0	0	0	0	0	0	1	0	0		0	1	0	0	0	0	0	0	1
R_0e0hy9uBcBh1Til	2	2	1	0	0	0	4	5	1	4	1	4	4	1	3	1	1	1	0	0	0	0	0	0	0	1	0	0	0	0	0	0	0	0	0	0	0	0	0		0	0	0	0	1	0	0	0	0
R_3EIIFZZiXDhOoLj	2	2	0	0	0	0	4	3	5	5	1		2	2	2	1	0	1	0	1	0	0	0	0	0	1	0	0	0	0	0	0	0	1	0	0	1	0	0		0	0	0	1	0	0	0	0
R_d0buubmeql0bBFH	2	1	0	0	0	0	5	4	1	3	1	5	3	1	2	0	1	1	0	0	0	0	0	1	0	0	0	0	0	0	0	0	0	0	0	0	0	0	0		0	0	0	0	0	0	0	0	0
R_exqeLTKbgF4i9JH	2
R_6sAZ5yu3PCcqHBP	2	2	1	1	0	1	5	5	1	4	1	6	2	2	6	1	1	1	0	0	0	0	0	1	0	1	1	0	0	0	0	0	0	1	0	0	0	0	0		0	0	0	0	1	0	0	0	0
R_87F7fpoMfOZlXaR	2	2	1	0	0	0	6	3	3	4	1	4	4	1	2	1	0	0	0	0	0	0	0	0	0	0	0	0	0	0	0	0	0	0	0	0	0	0	0		0	0	0	0	0	0	0	0	0
R_8x0gplYoAvqJQtn	1		1	0	0	0	4	2	5	5	1	5	5	2	1	0	0	0	0	0	0	0	0	0	0	1	0	0	0	0	0	0	0	1	0	0	0	0	0		0	0	0	0	0	0	1	0	0
R_6RnupgAKkuU962V	2		1	0	0	0	3	4	5	5	2	5	3	1	5	0	0	1	0	1	0	1	0	0	0	0	1	0	0	0	0	0	0	0	0	0	0	0	0		0	0	0	1	1	0	0	0	1
R_0Py4gwDugU60n1X	2	1	1	0	0	0	4	4	1	5	1	6	3	1	3	1	0	1	0	0	0	0	0	1	0	0	0	0	0	0	0	0	0	1	0	0	1	1	0		0	0	0	0	0	0	0	0	0
R_86ywfzulV9fKnjv	2	1	0	0	2	2	5	5	1	6	1	5	3	1	6	1	1	1	0	1	0	0	0	0	0	1	0	0	0	0	0	0	0	1	0	0	1	0	0		0	1	0	1	1	0	0	0	0
R_acaPNt1o97EmwHH	2	2	1	2	1	3	4	4	1	5	1	5	3	1	4	0	0	1	0	0	0	0	0	0	0	1	0	0	0	0	0	0	0	0	0	0	0	0	0		0	0	0	0	0	0	0	0	0
R_9ZgZGfQweQ7SIbH	2	2	1	2	1	3	4	4	1	5	1	6	3	1	4	0	0	1	0	0	0	0	0	0	0	1	0	0	0	0	0	0	0	0	0	0	0	0	0		0	0	0	0	0	0	0	0	0
R_1GNTlP4ECY3QdPn	1		2	0	0	0	5	5	1	3	1	3	3	1	3	1	0	0	0	0	0	0	0	0	0	0	0	0	0	0	0	0	0	1	0	0	0	0	0		0	1	0	0	0	0	0	0	0
R_0NTwAvj9QghuCcl	2		1	0	0	0	4	5	3	4	1	5	3	1	4	0	0	0	0	0	0	0	0	0	0	0	0	0	0	0	0	0	0	1	0	0	0	0	0		0	0	0	0	0	0	0	0	1
R_3guX4P0qsdN1B9b	2	2	0	0	0	0	4	3	1	5	1	5	4	1	3	0	0	0	0	1	0	0	0	0	0	0	0	0	0	0	0	0	0	1	0	0	1	0	0		0	0	0	0	0	0	1	0	0
R_4ObkWBilBP8VGqF	1	1	2	0	0	0	4	1	5	4	1	1	4	1	2	1	0	0	0	0	0	0	0	1	0	1	0	0	0	0	0	0	0	0	0	0	0	0	0		0	0	0	0	0	0	0	0	0
R_3xxuMNy135Z45fL	2	2	1	0	0	0
R_38n462bbxj7km6V	2	1	2	0	0	0	5	5	2	5	1	4	3	1	2	0	1	0	0	0	0	0	0	0	0	1	0	0	0	0	0	0	0	0	0	0	0	0	0		0	0	0	0	0	0	0	0	0
R_6yslJgAXezDJvlb	2
R_6WfG1A5zkPDKFqB	2	2	2	0	0	0	5	5	1	5	1	5	4	1	2	1	1	1	0	1	0	0	0	0	0	1	1	0	0	0	0	0	0	0	0	0	1	0	1	zápal stredného mozgu	0	0	0	0	0	1	1	0	0
R_7OHUXsSGQYPr6Gp	2	1	1	1	1	2	3	3	1	5	1	4	5	1	5	1	0	1	0	0	0	0	0	1	0	1	0	0	0	0	0	0	0	0	0	0	1	0	0		0	0	0	1	0	0	0	0	0
R_3rZj25XRYAOkkXr	2
R_9LeBmfHsKAdk2ZT	2		2	0	0	0	5	5	1	5	1	6		1	1	0	0	0	0	0	0	0	0	0	0	0	0	0	0	0	0	0	0	0	0	0	0	0	0		0	0	0	1	0	0	0	0	0
R_6D6uRTS4Yr7kYbH	2	2	1	0	0	0	2	4	1	5	2	5	2	2	6	1	1	0	0	0	0	0	1	0	0	1	0	0	0	0	0	0	0	0	0	0	0	0	1	chlamydioza	0	0	0	0	0	0	1	0	0
R_aVLlAq3hbmXkwtv	2	2	1	0	0	0	5	5	1	4	1		3	1	2	0	0	0	0	0	0	0	0	0	0	1	0	0	0	0	0	0	0	1	0	0	0	0	0		0	1	0	0	0	0	0	0
R_0CadthhPxfa53Ap	1	2	2	0	0	0	3	5	1	4	1	5	4	1	2	0	0	1	0	0	0	0	0	0	0	1	0	0	0	0	0	0	0	0	0	0	0	0	0		0	0	0	1	0	0	1	0	0
R_7ULjdNiDJdQRCkd	2
R_555nwxB7DXEeSix	2	2	1	0	0	0	4	4	1	5	1	5	2	1	4	1	1	1	0	0	0	0	0	0	0	1	0	0	0	0	0	0	0	0	0	0	1	1	0		0	0	0	0	0	0	0	0	1
R_ewJZHCNBR6DIYdv	2	1	1	0	0	0	4	4	1	5	1	4	3	1	2	0	0	1	0	1	0	0	0	1	0	1	0	0	0	0	0	0	0	1	0	0	1	0	0		0	0	0	1	0	0	0	0	0
R_9KTEDMrslQEJcpv	2	2	1	0	0	0	4	3	1	4	1	5	4	1	1	1	0	0	0	0	0	0	0	0	0	1	0	0	0	0	0	0	0	0	0	0	0	0	0		0	0	0	0	0	0	1	0	0
R_5BIzTodB3juNIlT	2		1	0	0	0	4	2	1	3	2	4	3	1	4	1	0	1	0	0	0	0	0	0	0	0	0	0	0	0	0	0	0	1	0	0	0	0	0		0	1	0	1	1	0	0	0	1
R_3w36BsTVoXmJszP	2	2	1	0	0	0	4	3	1	4	1		4	1	1	1	0	0	0	0	0	0	0	0	0	0	0	0	0	0	0	0	0	0	0	0	0	0	0		0	0	0	0	0	0	0	0	0
R_beFrvA24oXKgl3T	2		1	0	0	0	4	4	1	4	1	5	4	1	3	0	0	1	0	0	1	0	0	0	0	0	0	0	0	0	0	0	0	0	0	0	1	0	0		0	0	0	0	0	1	0	0	0
R_2nwZYroDJh6Tzmd	2	2	1	1	1	2	4	4	1	3	1	5	3	2	2	1	0	1	0	0	0	0	0	0	0	1	0	0	0	0	0	0	0	0	0	0	1	0	0		0	0	0	0	0	0	1	0	0
R_20qEQtwEryHuJud	2	2	1	0	0	0	5	5	1	4	1	4	4	1	3	1	0	1	0	0	1	0	0	0	0	1	0	0	0	0	0	0	0	0	0	0	1	0	0		0	0	0	1	0	0	0	0	0
R_3aAVyBQp3KR9KNn	2	2	0	0	0	0	5	4	1	1	2		4	1	2	1	0	1	0	0	0	0	0	0	0	1	0	0	0	0	0	0	0	0	0	0	0	0	1	osýpky	0	0	0	0	0	0	0	0	0
R_20nDID3NszHnBPL	2		4	0	0	0	3	4	1	3	1	3	3	1	2	0	0	0	0	0	0	0	0	0	0	1	0	0	0	0	0	0	0	0	0	0	0	0	0		0	0	0	0	1	0	0	0	1
R_3E3yo5ZpnANEWYR	2
R_en56nUUbKrlG4zb	1
R_cuVFqgQOlcIt2Ul	2
R_a3N6pG03owULQZn	2	1	1	0	0	0	2	5	1	4	1	4	4	1	3	1	1	1	0	0	0	0	0	0	0	0	0	0	0	0	0	0	0	0	0	0	0	0	0		0	0	0	0	0	0	0	0	0
R_4OCRwPbAdqSNOvj	2	2	1				3	5	1	4	1	4	4	1	3	1	0	1	0	0	0	0	0	0	0	1	0	0	0	0	0	0	0	0	0	0	0	0	0		0	0	0	0	0	0	1	0	0
R_egOdeAWiZ4Tb05D	1	2	2	0	0	0	4	5	1	2	1	4	3	1	2	1	0	0	0	0	0	0	0	0	0	0	0	0	0	0	0	0	0	0	0	0	0	1	0		0	0	0	1	0	0	0	0
R_5cniZakzrhqaBlr	1	1	2	0	0	0	2	5	1	5	1	4	5	3	2	1	0	1	0	0	0	0	0	0	0	0	0	0	0	0	0	0	0	0	0	0	0	0	0		0	1	0	0	0	0	0	0	0
R_9QWDzhU02TJ1YIR	1	2	1	1	0	1	4	4	6	4	1	5	4	1	3	1	1	1	0	1	0	0	0	0	0	1	1	0	0	0	0	0	0	0	0	0	0	1	0		0	0	1	1	0	0	0	0	0
R_9WS2Buj7gtnDzeJ	2	2	2	0	0	0	4	3	1	4	1	3	4	2	2	0	0	0	0	0	0	0	0	0	0	1	0	0	0	0	0	0	0	1	0	0	0	0	0		0	0	0	0	0	0	0	0	0
R_3eApd38G99uucRv	1		2	0	0	0	5	6	1	3	1	5	4	1	3	0	0	0	0	0	0	0	0	0	0	0	0	0	0	0	0	0	0	0	0	0	0	0	0		0	0	0	0	0	0	0	0	0
R_e8rkxYBAnkEDjqB	2	2	2	0	0	0
R_8vpJnAQJHw0eDAh	1		1	0	0	0	4	5	2	5	2	4	4	1	2	0	0	0	0	0	0	0	0	0	0	0	0	0	0	0	0	0	0	0	0	0	0	0	0		0	0	0	1	0	0	0	0	0
R_4U59qH7afTa1ZAx	2	1	0	1	0	1	2	6	2	3	2	3	2	1	4	1	0	1	0	0	0	0	0	0	0	1	0	0	0	0	0	0	0	1	0	0	1	0	0		0	1	0	0	0	0	0	0	1
R_bKkpEqqBofrnYQl	1	2	1	0	1	1	4	5	5	3	2	5	4	1	1	0	1	0	0	1	0	0	0	0	0	0	0	0	0	0	0	0	0	0	0	0	0	0	0		0	0	0	0	0	0	0	0	0
R_8oVmoFHgfD2xWm1	1	2	1	0	0	0	4	5	5	5	2	4	4	1	4	1	1	1	0	1	0	0	0	0	0	1	0	0	0	0	0	0	0	0	0	0	0	0	0		0	0	0	1	0	0	0	0	1
R_5oTD0tqxw5d26XP	1	2	2	1	0	1	2	3	5	4	2	3		1																										zán?t žaludku a dvanácterníku
R_bdQdyoOBGUlf2uh	1	2	4	0	0	0	5	4	1	4	1	5	4	1	3	1	1	1	0	0	0	0	0	0	0	1	0	0	0	0	0	0	0	1	0	0	0	0	0		0	0	0	1	0	0	0	0	1
R_cFU9lhmbZTWEOKp	1	2	1	0	0	0	4	5	1	4	1	5	4	1	2	0	0	1	0	0	0	0	0	0	0	1	0	0	0	0	0	0	0	0	0	0	0	1	0		0	0	0	0	0	0	0	0	0
R_eERkKYTRM5SXiXX	1	1	1	0	0	0	5	5	1	5	1	5	3	1	2	0	0	0	0	0	0	0	0	0	0	1	0	0	0	0	0	0	1	0	0	0	0	0	0		0	0	0	0	0	0	0	0	0
R_39OrtLclOxRKwJf	1		2	0	0	0	5	6	5	5	2	5	4	1	4	0	0	0	0	0	0	0	0	0	0	1	0	0	0	0	0	0	0	1	0	0	0	0	0		0	1	0	0	0	0	0	0	0
R_e4Lt5wHJucsYbDT	1		2	1	0	1	2	5	1
R_26aaryLKoudgzJP	1	1	1	0	1	1	4	5	4	4	1	3	3	1	2	0	0	0	0	1	0	1	0	0	0	0	0	0	0	0	0	0	0	0	0	0	0	0	0		0	0	1	0	0	0	0	0	0
R_eFmv4saVBCNLBFr	1	2	1	0	0	0	4	5	1	2	1	5	4	1	2	0	0	0	0	0	0	0	1	0	0	1	0	0	0	0	0	0	0	0	0	0	0	0	0		0	0	0	0	0	0	0	0	0
R_6yV9g9Jb1mddhqZ	1		1	0	0	0
R_8cdUaiQLY3HUFuZ	1		1	0	0	0	4	4	1	5	1	1	3	1	5	1	1	0	0	0	0	0	0	0	0	1	0	0	0	0	0	0	0	0	0	0	0	0	0		0	0	0	0	0	0	1	0	1
R_0Ck13pHwjp4qZtH	1	2	0	0	0	0	5	5	1	5	1	4	4	1	1	1	0	0	0	0	0	0	0	0	0	1	0	0	0	0	0	0	0	1	0	0	0	0	0		0	0	0	1	0	0	0	0	0
R_eVc5LFc7hJ0F75r	2	2	1	0	0	0	2	4	1	3	1	3	4	1	2	1	0	1	0	1	1	1	0	0	0	1	1	0	0	0	0	0	0	0	0	0	1	0	0		0	0	0	1	0	0	1	0	0
R_5ioUPdXRr05DIKp	2	1	1	0	0	0	3	5	1	4	1	4	3	1	6	1	1	1	0	0	0	0	0	0	0	1	0	0	0	0	0	0	1	0	0	0	1	0	0		0	0	0	0	0	0	0	0	0
R_6FLENIgWAjT8ddb	1		1	0	0	0	6	6	1	5	1	5	3	1	1	1	1	1	0	0	0	0	0	0	0	1	0	0	0	0	0	0	0	1	0	0	0	0	0		0	0	0	1	0	0	0	0	1
R_beFPJhJEObdQiI5	1		2	0	0	0	3	1	1	2	1	3	4	1	3	1	1	1	0	1	0	1	0	1	0	1	0	0	0	0	0	0	0	0	0	0	0	1	0		0	1	1	1	0	0	0	0	0
R_cHiGmHC5WWo1gYR	1		1	0	0	0	6	5	1	6	1	6		1	2	1	0	0	0	0	0	0	0	0	0	1	0	0	0	0	0	0	0	0	0	0	0	0	0		0	0	1	0	0	0	0	0	0
R_eFH5VoL984pPLLv	1		2	0	0	0	3	4	1	5	1	5		1	1	0	0	0	0	0	0	0	0	0	0	0	0	0	0	0	0	0	0	0	0	0	0	0	0		0	0	0	0	0	0	0	0	0
R_bCvrCBpwxhgU2QR	1		1	0	0	0	3	4	5	5	1	3	4	1	1	0	1	0	0	0	0	0	0	0	0	0	0	0	0	0	0	0	0	0	0	0	0	1	0		0	0	0	0	0	0	0	0	0
R_8J5nMSnAncrfqdL	2	2	2	0	0	0	2	5	1	3	1	5	5	2	3	1	0	1	0	0	0	1	0	0	0	1	0	0	0	0	0	0	0	1	0	0	1	0	0		0	1	0	0	0	0	1	0
R_0BP7jnnGkKrxMDr	2	2	0	0	0	0	3	5	1	3	1	5	3	1	5	1	0	1	0	1	0	0	0	0	0	1	0	0	0	0	0	0	0	0	0	0	1	0	0		0	0	0	1	1	0	0	0	0
R_1ZkNnMHVESGqa69	2	2	1	1	1	2	2	5	1	2	1		2	2	3	0	0	1	0	0	0	0	0	0	0	1	0	0	0	0	0	0	0	0	0	0	1	0	0		0	0	0	1	0	0	0	0	0
R_9vrtPifq8m8jmYJ	1		1	0	0	0	3	3	1	4	1	4	4	1	4	1	0	1	0	0	0	0	0	1	0	1	0	0	0	0	0	0	0	0	0	0	1	0	0		0	1	0	1	0	0	0	0	0
R_bqq598h2REYE69L	1	1	1	0	0	0	5	5	5	4	1	5	2	1	2	0	0	1	0	0	0	0	0	0	0	0	0	0	0	0	0	0	0	0	0	0	0	0	0		0	0	0	1	0	0	0	0	0
R_eaL8mn1VJB3uT41	1	1	1	1	0	1	5	5	1	3	1		4	1	2	0	1	1	0	0	0	0	0	0	0	0	0	0	0	0	0	0	0	1	0	0	0	0	0		0	0	0	0	0	0	0	0
R_8pnpe8HP3I2tunP	1	2	2	0	0	0	4	5	1	5	1	5	4	1	3	1	0	1	0	0	0	0	0	0	0	0	0	0	0	0	0	0	0	0	0	0	0	0	0		0	0	0	1	0	0	0	0	0
R_1zThFBriqhpgoyF	1	2	1	0	0	0	5	5	1	6	1	6	4	1	2	1	0	1	0	0	0	0	0	0	0	1	0	0	0	0	0	0	0	0	0	0	1	0	0		0	1	0	0	0	0	0	0	1
R_0qdngwFyeNuTzpj	2	2	0	0	0	0	4	2	2	3	1	5	5	2	4	1	1	1	0	0	0	0	0	1	0	1	0	0	0	0	0	0	0	0	0	0	0	0	0		0	0	0	0	1	0	0	0	1
R_6W58XUuU3XfWsOF	1
R_9Ghj17157gamAeh	1		1	0	0	0	5	3	2	3	1	5	4	1	3	0	1	0	0	0	0	0	0	0	0	0	0	0	0	0	0	0	0	0	0	0	0	0	0		0	0	0	0	0	0	0	0	0
R_6g8hOM65WHukHDT	1	2	1	0	0	0	3	5	1	5	1	4	5	1	3	0	0	1	0	0	0	0	0	0	0	1	0	0	0	0	0	0	0	1	0	0	1	0	0		0	0	0	1	0	0	0	0
R_9BqNnHHWL8nGuMZ	1
R_0k7FflhImUR9HNz	1	2	2	0	0	0	4	2	1	7	1	4	4	1	2	1	0	1	0	0	0	0	0	0	0	1	0	0	1	0	0	0	0	0	0	0	0	0	0		0	0	0	0	0	0	0	0	0
R_7Vut1FRGR8hT2iV	2	2	1	0	0	0	4	4	1	5	1		4	1	3	1	0	1	0	0	0	0	0	0	1	1	1	0	0	0	0	0	0	0	0	0	0	1	0		0	0	0	0	0	0	0	0
R_9shkNDtE5FTa4bX	2		1	0	0	0	3	3	1	3	1	5	3	2	1	1	1	0	0	0	0	0	0	0	0	0	0	0	0	0	0	0	0	0	0	0	0	0	0		0	0	0	1	0	0	0	0	0
R_eXOWxOUC4D9WkFn	2	2	1	0	0	0	4	4	1	4	1	5	3	1	2	1	0	1	0	0	0	0	0	1	0	1	0	0	0	0	0	0	0	0	0	0	0	0	0		0	0	0	1	0	0	0	0	0
R_6fcWDUVbd4EjbNj	2
R_3W8zQ7fPyBDfzX7	2	2	1	0	0	0	4	5	1	4	1	5	3	1	4	1	1	1	0	0	0	1	0	1	0	1	0	0	0	0	0	0	0	0	0	0	1	0	0		0	0	0	1	0	0	0	0	1
R_e4dHPhedRLBZUoZ	1		1	0	0	0	4	5	1	5	1	5	3	2	3	0	0	0	0	0	0	0	0	0	0	1	0	0	0	0	0	0	0	0	0	0	0	0	0		0	0	0	0	0	0	0	0	0
R_0CjCTVhlaICebQ1	1	2	2	0	0	0	4	4	1	4	1	5	4	1	2	1	0	1	0	0	0	0	0	0	0	0	0	0	0	0	0	0	0	1	0	0	0	0	0		0	0	0	0	0	0	0	0	0
R_06C3WtYh4MLKQuN	2	1	1	0	0	0	4	4	1	5	2	5	4	1	3	1	1	1	0	0	0	0	0	0	0	1	0	0	0	0	0	0	0	0	0	0	0	0	0		0	0	0	0	0	0	0	0	0
R_4TP2Vok2I3WNt09	2	1	0	0	0	0	3	6	1	5	1	4	4	1	2	1	1	1	0	1	0	0	0	0	0	1	0	0	0	0	0	0	0	0	0	0	1	0	0		0	1	0	1	1	1	0	0	0
R_5BhTSwcWEX98xUN	1	1	1	0	0	0	6	6	1	4	1	5	2	1	3	1	1	1	0	0	0	0	0	0	0	1	0	0	0	0	0	0	0	0	0	0	0	1	0		0	0	1	0	1	0	0	0	0
R_00YwxUmnjf8FKg5	2	2	1		0	0	4	5	1	3	1	5	4	1	3	1	0	1	0	0	0	0	0	1	0	1	0	0	0	0	0	0	0	1	0	0	1	0	0		0	0	0	0	0	0	1	0	0
R_0BrNjTGLIqmiOmp	1
R_eEYCVjibWqxqLqJ	1	2	1	0	0	0	5	4	1	5	1	5	4	1	1	1	0	0	0	1	0	0	0	0	0	1	0	0	0	0	0	0	0	0	0	0	0	0	0		0	0	0	1	0	0	0	0	0
R_9QuMDHPXvdbiCot	2	1	0	0	0	0	2	6	5	4	1	3	5	2	5	1	1	1	0	0	0	0	0	0	0	0	0	0	0	0	0	0	0	0	0	0	0	0	0		0	0	0	0	1	0	0	0	0
R_9S6gvvdX84UOTml	2	2	1	0	0	0	5	5	1	3	1	6	4	1	2	1	0	1	0	0	0	1	0	0	0	1	0	0	0	0	0	0	0	0	0	0	1	0	0		0	0	0	0	0	0	0	0	0
R_bNNUVOdJpXVCfGd	1		1	0	0	0
R_6R3DDWoFbAanlWZ	2	2	0	0	1	1	2	2	5	4	1	2	4	1	1	1	0	1	0	0	0	0	0	1	0	1	0	0	0	0	0	0	0	0	0	0	0	0	0		0	1	0	1	0	0	0	0	0
R_6x3HjUM9v97xIRT	1	2	1	0	0	0	5	5	1	4	2	4	3	1	2	0	0	1	0	0	0	0	0	0	0	1	0	0	0	0	0	0	0	0	0	0	0	0	0		0	0	0	0	0	0	0	0	0
R_diJYrS2WJVIFrOl	1		1	0	0	0
R_5sU4BHpjPQ0G62N	1		1	0	0	0	2	4	5	5	1	4	4	1	2	1	0	1	0	0	0	0	0	0	0	0	0	0	0	0	0	0	0	1	0	0	0	0	0		0	0	0	0	0	0	0	0	0
R_3pEvE2nlV1cWrpH	1	2	2	0	0	0	5	4	2	4	1	5	4	1	1	1	0	1	0	0	0	0	0	0	0	0	0	0	0	0	0	0	0	0	0	0	0	0	0		0	0	0	0	0	0	0	0	0
R_808yQ1WRVJdaPZj	1	1	2	0	0	0	5	1	1	4	1	5	3	1	2	1	0	1	0	1	0	0	0	1	0	1	0	0	0	0	0	0	0	0	0	0	0	0	0		0	1	0	0	0	0	0	0	0
R_01FcivQewYSUD1X	1
R_bwKo5tJzNNklcwd	1
R_3BO8hzrAMQEBE33	2	1	1	0	0	0	3	2	1	1	2	1	3	1	3	1	0	0	0	0	0	0	0	0	0	0	0	0	0	0	0	0	0	0	0	0	0	0	0		0	0	1	0	0	0	0	0	0
R_9mKNWaEAdOaUUuN	2
R_3JzOUPRg6R3OkPb	1	2	2	0	0	0	4	4	1	5	1	5	4	1	3	1	1	1	0	0	0	0	0	0	0	1	0	0	0	0	0	0	0	0	0	0	1	0	0		0	0	0	1	0	0	0	0	1
R_eG0XvHgoiGJyrMF	1	2	1	0	0	0	4	3	1	4	1	5	3	1	3	1	0	1	0	1	0	0	1	0	0	1	0	0	0	0	0	0	0	0	0	0	1	0	0		0	0	0	1	0	0	0	0	0
R_7VSPyz7uIw4RQEt	1
R_3xcHQ4U44ZxQgcZ	2	2	0	0	0	0	5	5	1	5	2	5	3	1	2	1	0	0	0	0	0	0	0	0	0	1	0	0	0	0	0	0	0	0	0	0	0	0	0		0	0	0	0	0	0	0	0	0
R_brrKJ5vvY9GirdP	1	2	1	0	0	0	5	4	2	5	1	5	4	1	1	1	0	0	0	0	0	0	0	0	0	1	0	0	0	0	0	0	0	0	0	0	0	0	0		0	0	0	0	0	0	0	0	0
R_5gqhFxqgMv0fhWZ	1	2	2	0	0	0	5	5	1	5	1	6	4	1	3	0	1	1	0	0	0	0	0	0	0	1	0	0	0	0	0	0	0	0	0	0	0	0	0		0	0	0	1	1	0	0	0	0
R_0GsmrRPxh5rTrMh	1
R_9LWE6JmVlMXiXPf	1	2	1	0	0	0	4	4	1	6	1	5	4	1	2	1	0	1	0	1	0	0	0	1	0	1	0	0	0	0	0	0	0	0	0	0	1	0	0		0	0	0	1	0	0	0	0	0
R_bfJ8MnstPuEFfSJ	1		2	0	0	0	3	4	5	5	2	4	4	1
R_dgtng0IhEKyYJLv	1		1	0	0	0
R_80s4kmD5Div2ioZ	2	1	1	0	0	0	5	5	1	5	1	6	4	1	4	1	0	0	0	0	0	0	0	1	0	1	0	0	0	0	0	0	0	0	0	0	1	0	0		0	0	0	1	0	0	0	0	0
R_5irVFkiDc3YqvI1	2	2	1	0	0	0	3	3	2	4	1	4	3	2	2	0	0	1	0	0	0	0	0	0	0	0	0	0	0	0	0	0	0	1	0	0	0	0	0		0	1	0	0	0	0	0	0	0
R_0DSggs4REKD2m7b	1		1	0	0	0
R_d7pD5qJKWMSBeKx	1	2	1	0	0	0	5	5	1	5	1	5	4	1	1	1	1	1	0	0	0	0	0	1	0	1	0	0	0	0	0	0	1	1	0	0	1	0	0		0	0	0	1	0	0	0	0
R_6XTTfupNVZQkMzX	1		2	0	0	0	3	3	1	5	1	4	3	1	3	1	0	1	0	0	0	0	0	0	0	1	0	0	0	0	0	0	0	0	0	0	0	0	0		0	0	0	1	0	0	0	0	1
R_0SAlm0ieDmmh31j	1		2	0	0	0	4	3	1	4	1	5	4	1	3	0	0	0	0	0	0	0	0	0	0	0	0	0	0	0	0	0	0	0	0	0	0	0	0		0	0	0	0	0	0	0	0	0
R_6Mz0gk2bUF1YSjP	1		1	1	0	1	6	6	5	5	1	4		1	1	0	0	0	0	0	0	0	0	0	0	0	0	0	0	0	0	0	0	0	0	0	0	0	0		0	0	0	0	0	0	0	0	0
R_cSHjx1juGVvJEbj	1		0	0	0	0	3	4	1	3	1	4	4	1	2	0	0	0	0	0	0	0	0	0	0	1	0	0	0	0	0	0	0	1	0	0	0	0	0		0	1	0	0	0	0	0	0	0
R_572ztJ96IrVAAYd	1
R_bIVVquK5ge0vz7L	1	1	1	0	0	0	3	3	1	4	1	4	4	1	2	0	0	1	0	0	0	0	0	0	0	0	0	0	0	0	0	0	0	0	0	0	0	0	0		0	0	0	0	0	0	0	0	0
R_9H9tZTDEUTe7XiR	2	2	1	0	0	0	5	5	3	4	2	5	4	1	3	1	1	1	0	1	0	0	0	0	0	1	0	0	0	0	0	0	0	1	0	0	1	1	0		0	1	0	1	0	0	0	0	0
R_bgvs5pjbOjQSu6F	2	2	1	0	0	0	4	4	1	4	1	5	4	3	2	1	1	0	0	0	0	0	0	1	0	1	1	0	0	0	0	0	0	0	0	0	0	0	0		0	1	0	0	0	0	1	0	0
R_ekXoFl6VhpAj1op	2		0	0	0	0	3	4	6	5	2	3	4	1	3	1	0	0	0	0	0	0	0	0	0	0	0	0	0	0	0	0	0	0	0	0	0	0	0		0	0	0	1	0	0	1	0	0
R_6AqTy8RNBfmwyqx	2		2	0	0	0	4	3	1	4	1		4	1	3	1	0	1	0	1	0	1	1	1	0	1	0	0	0	0	0	0	0	1	0	0	0	0	0		0	0	0	1	0	0	0	0
R_8oDZCUkZ0iywdb7	2	2	0	1	1	2	3	2	2	4	1	3	3	1	3	0	1	0	0	0	0	0	0	0	0	0	0	0	0	0	0	0	0	0	0	0	0	0	0		0	0	0	0	0	0	0	0	0
R_0vJm9wbW7OnRrz7	2	1	1	1	0	1	1	3	1	3	1	4	4	1	4	0	1	0	0	1	0	0	0	1	0	1	0	0	0	0	0	0	0	0	0	0	1	0	0		0	1	0	1	1	0	0	0	0
R_0CjEHwwAP2FSl25	1	1	2	0	0	0	4	3	1	2	1		4	1	2	1	0	1	0	1	0	0	0	0	0	0	0	1	0	0	0	0	0	0	0	0	0	0	1	"trpim chronicky koznim onemocnenim	0	0	0	1	1	0	0	0
R_cBiJWS1z1wy0Z1z	1	2	1	0	0	0	2	3	1	4	1	1	4	1	2	0	0	0	0	0	0	0	0	0	0	0	0	0	0	0	0	0	0	1	0	0	0	0	0		0	0	0	1	0	0	0	0	0
R_3eCWh67boebEfR3	1	1	2	0	0	0	3	5	5	2	1	3	4	1	3	1	1	1	0	0	0	0	0	0	0	1	0	0	0	0	0	0	0	0	0	0	0	0	0		0	0	0	0	0	0	0	0	1
R_7U6WY8iGYTN4xMh	2	2	2	0	0	0	3	4	1	4	1	3	4	1	5	1	0	0	0	0	0	0	0	0	0	0	0	0	0	0	0	0	0	1	0	0	0	0	0		0	0	1	1	0	0	0	0	0
R_cvy8yqAuw0A78kR	2	2	0	1	1	2	4	2	2	4	1		3	1	4	1	1	1	0	0	0	0	0	0	0	0	0	0	0	0	0	0	0	1	0	0	1	0	0		0	0	0	0	0	0	0	0
R_1Nb3KXCxXoPiloN	2	2	1	0	0	0	4	2	1	4	1	4	3	1	3	1	0	1	0	0	0	0	0	0	0	1	1	0	0	0	0	0	0	0	0	0	0	0	0		0	0	0	0	1	0	0	0	1
R_ezBfOvK2ehxAXcx	2	2	0	0	0	0	3	5	2	5	1	4	4	1	3	1	0	1	0	0	0	0	0	0	0	1	0	0	0	0	0	0	0	0	0	0	0	0	0		0	0	0	0	0	0	0	0	0
R_8p2YoFTZsYPwdIF	2	2	1	0	0	0	6	5	3	5	1	6	4	1	2	1	0	0	0	0	0	0	0	0	0	1	0	0	0	0	0	0	0	0	0	0	0	0	0		0	0	1	0	0	0	0	0	0
R_e8noBcR5hYApAAR	2	2	0	0	0	0	5	5	1	5	1	4	4	1	2	1	1	0	0	0	0	0	0	1	0	1	0	0	0	0	0	0	0	0	0	0	0	0	0		0	0	0	1	0	0	0	0	0
R_1XNIPn4lz9lnlGd	2	1	2	0	0	0	4	5	1	5	1	4	3	1	3	0	0	1	0	0	0	0	0	0	0	1	0	0	0	0	0	0	0	0	0	0	1	0	0		0	0	0	1	0	0	0	0	0
R_5pD3SxRQodx4ScB	2	2	0	1	0	1	4	5	1	4	1		3	1	2	1	1	0	0	0	0	0	0	0	0	1	1	0	0	0	0	0	0	0	0	0	0	0	0		0	0	0	0	1	0	0	0
R_02q3sXryetEBBXv	2	2	0	0	0	0	4	4	3	5	1	5	3	1	3	1	1	1	0	1	0	0	0	0	0	1	0	0	0	0	0	0	0	0	0	0	1	1	0		0	0	0	1	1	0	1	0	1
R_a59JUZi6dprDk5n	2	1	1	0	0	0	5	6	1	4	1	6	3	1	5	1	0	1	0	0	0	0	0	1	0	1	0	0	0	0	0	0	0	1	0	0	0	0	0		0	0	0	1	0	0	1	0	0
R_87CmNUk2ZIQFxRz	2	2	0	0		0	2	5	1	3	1	4	3	1	4	1	1	0	0	1	0	0	1	1	0	1	0	0	0	0	0	0	0	1	0	0	0	0	0		0	0	1	1	0	0	0	0	0
R_cC2l4zYTln8eP1X	2	2	1	0	0	0	4	4	2	4	1	4	3	2	1	1	0	0	0	0	0	0	0	0	0	1	0	0	0	0	0	0	0	0	0	0	1	0	0		0	0	0	0	1	0	0	0	0
R_eV5gVrRfh6PYkiV	1		2	0	0	0	3	4	1	5	1	5	4	1	3	1	0	1	0	1	0	0	0	0	0	0	0	0	0	0	0	0	1	0	0	0	1	0	0		0	0	0	1	0	0	0	0	0
R_cA9sTkgZwdloWot	2	1	2				4	4	3	5	2	5		2	2	1	0	0	0	0	0	1	0	0	0	0	0	0	0	0	0	0	0	1	0	0	0	0	0		0	0	0	0	1	1	0	0	0
R_1WYvmFPO1pJQhzD	2	1	2	0	1	1	2	5	1	5	1	3	4	1	3	1	1	0	0	0	0	0	0	0	0	1	0	0	0	0	0	0	0	0	0	0	0	0	0		0	0	0	0	0	0	0	0	0
R_0qQsL1FLGiK7oHj	2	2	2	0	2	2	5	4	1	4	1	2	4	1	3	1	0	1	0	0	0	0	0	1	0	1	0	0	0	0	0	0	0	0	0	0	1	0	1	chronická kop?ivka	0	0	0	1	1	0	0	0	1
R_8ejSxHsEuJN0dJH	1	2	1	0	0	0	3	4	1	3	1		4	1	2	0	0	1	0	1	0	0	0	0	0	1	0	0	0	0	0	0	0	1	0	0	1	0	0		0	1	0	0	0	0	0	0
R_022aNQN0X2k1u4d	2	2	1	0	0	0	4	3	1	5	1	5	3	1	4	1	0	1	0	1	0	0	0	0	0	1	0	0	0	0	0	0	0	1	0	0	0	1	0		0	0	0	1	0	0	0	0	0
R_9AA1TYlk9muCD1H	2		1	0	0	0	5	4	1	4	1	5	4	1	2	1	0	1	0	1	0	0	1	0	0	1	0	0	0	0	0	0	0	0	0	0	1	1	0		0	0	0	0	0	0	0	0	0
R_9GmKORh9HU5pLnv	2	1	0	2	0	2	4	5	2	4	1	5	3	1	2	0	0	0	0	0	0	0	0	0	0	0	0	0	0	0	0	0	0	0	0	0	0	0	0		0	0	0	0	0	0	0	0	0
R_6spBJmXyj2Pt0ah	1	1	1	0	0	0	6	4	1	3	1	5	4	1	3	0	0	1	0	0	0	0	0	0	0	1	0	0	0	0	0	0	0	0	0	0	0	0	0		0	0	0	0	0	0	0	0	0
R_06BSQ7MP4BnAvLT	1	1	1	0	0	0	6	4	1	3	1	5	4	1	4	0	1	1	0	0	0	0	0	0	0	1	0	0	0	0	0	0	0	0	0	0	0	0	1	zánět hrtanu	0	0	0	0	0	0	0	0	0
R_abn3U5nXtmInTlX	2	2	1	0	0	0	5	4	1	4	2	5	3	1	3	1	0	1	0	1	0	0	0	0	0	1	0	0	0	0	0	0	0	1	0	0	0	0	0		0	1	0	1	1	1	0	0	1
R_26rGkJOL8FvFrIp	2	2	1	0	0	0	5	4	1	4	1	5	3	1	3	1	0	1	0	0	0	0	0	0	0	1	0	0	0	0	0	0	0	1	0	0	0	0	0		0	1	0	1	1	0	0	0	1
R_8vUoEniB7vLNntb	2	2	2	0	0	0	6	5	1	3	1	6	3	1	2	0	0	1	0	0	0	0	0	0	0	1	0	0	0	0	0	0	0	0	0	0	1	0	0		0	1	0	1	0	0	1	0	0
R_3UvHbKXghjAvmQt	2	2	3	1	1	2	5	4	1	5	1	5	3	1	2	1	0	1	0	0	0	0	0	0	0	1	0	0	0	0	0	0	1	0	0	0	1	0	0		0	0	0	0	0	0	0	0	0
R_eVU3vswrPb3FgSF	2	2	2	0	1	1	3	4	1	4	1	3	3	2	2	1	1	1	0	0	0	0	1	1	0	1	0	1	0	0	0	0	0	1	0	0	1	0	0		0	0	0	1	1	0	0	0	1
R_bwsKJzlu0jOXyrX	2	2	1	0	0	0	2	4	5	5	2		3	1	6	1	1	1	0	0	0	0	0	1	0	1	0	0	0	0	0	0	0	1	0	0	1	0	0		0	0	0	0	0	0	0	0
R_0CURXOttUgC4vJj	2	2	2	0	0	0	5	5	1	4	1		4	1	5	0	0	1	0	0	0	0	0	0	0	1	0	0	0	0	0	0	0	1	0	0	0	0	0		0	0	0	0	1	0	0	0
R_dgr9kYmVym28QCh	2		1	0	0	0
R_9Sp7OfPWGTx3AoZ	2	2	1	0	0	0	4	4	1	4	2	5	4	1	3	1	0	1	0	0	0	0	0	1	0	1	0	0	0	0	0	0	0	1	0	0	1	0	0		0	0	0	0	0	0	1	0	0
R_e4gVldkvdAs695r	2	1	1	0	0	0	5	5	1	3	1	5	3	1	4	1	0	0	0	0	0	0	0	0	0	1	0	0	0	0	0	0	0	0	0	0	0	0	0		0	0	0	0	1	0	0	0	0
R_800akdGReMuWnIx	2	2	0	0	0	0	4	4	1	4	1		4	1	3	0	0	0	0	0	0	0	0	0	0	0	0	0	0	0	0	0	0	0	0	0	0	1	0		0	0	0	0	1	0	0	0
R_aX0uyNbvQ1g8eR7	2	2	1	0	0	0	6	6	1	4	2	5	4	1	3	0	0	0	0	0	0	0	0	0	0	0	0	0	0	0	0	0	0	1	0	0	0	0	0		0	1	0	0	0	0	0	0	1
R_0eMXKn2mFifnlYN	2	2	1	0	0	0	5	6	1	4	1	5	3	1	3	1	1	1	0	0	0	0	0	0	0	1	1	0	0	0	0	0	0	0	0	0	1	0	0		0	0	0	0	0	0	0	0	0
R_1H8KGgHgICtNuWF	2	2	1	0	0	0	1	5	1	3	2	2	2	1	4	1	0	0	0	0	0	0	0	0	0	1	0	0	0	0	0	0	0	0	0	0	0	0	0		0	1	0	0	0	0	0	0	0
R_9vIu90H3nGDasvz	2	2	1	0	0	0	5	5	1	4	1	5	4	1	2	1	0	1	0	1	0	0	0	0	0	1	0	0	0	0	0	0	0	0	0	0	1	0	1	"spála, plané neštovice, p?íušnice"	0	0	0	1	0	0	0	0	0
R_eM2xQtUpHCu8He5	2	2	2	0	0	0	5	4	1	4	1	5	3	2	4	0	0	1	0	0	0	0	0	0	0	1	0	0	0	0	0	0	0	0	0	1	0	0	0		0	0	0	1	1	0	1	1	0
R_79UPTVeFpJ2eTaJ	2
R_1LDQe6llO96Ht3v	1	2	1	0	0	0	4	2	1	4	1	4	4	1	1	0	0	0	0	0	0	0	0	0	0	0	0	0	0	0	0	0	0	0	0	0	0	0	0		0	0	0	0	0	0	0	0	0
R_6DT14alLYTUPn1j	2
R_cGAqzzb203MsW6p	1	1	1	0	0	0	2	6	1	4	1	3		3	4	1	1	1	0	0	0	0	1	1	0	1	0	1	0	0	0	0	0	0	0	0	0	0	1	neidentifikovaná hemorhagická hore?	0	0	1	0	0	0	0	0	0
R_9poXVMONPonI4sd	2	1	1	0	0	0	4	4	1	2	1	4	4	1	2	0	0	1	0	0	0	0	0	0	0	0	0	0	0	0	0	0	0	0	0	0	0	0	0		0	0	0	0	0	0	0	0	0
R_eLqGkFA7xOF0YSx	2	2	0	1	0	1	4	5	1	1	1		3	1	1	1	0	1	0	0	0	0	0	0	0	0	0	0	0	0	0	0	0	0	0	0	0	0	0		0	0	0	0	0	0	0	0
R_2aUzm5xXf7cZEdT	2	2	2	1	0	1	5	5	5	4	1	4	3	1	1	1	0	0	0	0	0	0	0	0	0	1	0	0	0	0	0	0	0	0	0	0	0	1	0		0	0	0	0	0	0	0	0	0
R_41Md0l03rRzot2R	2	2	4	0	0	0	4	4	1	4	1	2	3	1	3	1	0	1	0	0	0	0	0	1	0	1	0	0	0	0	0	0	0	0	0	0	0	0	0		0	0	0	1	1	0	0	0	0
R_2corHl6y7qM1br7	2	1	1	1	1	2
R_6PenO9dORAAChSd	2		1	0	0	0	1	5	1	3	1	3	2	2	2	1	0	1	0	0	0	0	0	0	0	1	0	0	0	0	0	0	0	1	0	0	0	0	0		0	0	0	1	1	0	0	0	0
R_eFg6412fwnflWmh	2	1	3	0	0	0	2	3	1	3	1	4	4	1	6	1	1	1	0	0	0	0	0	0	0	1	0	0	0	0	0	0	0	1	0	0	1	0	0		0	1	0	0	1	0	0	0	0
R_eW2JGrTz372Q80R	2		1	0	0	0	4	3	3	5	1	4		1	4	1	0	1	0	1	0	0	0	0	0	1	1	0	0	0	0	0	0	0	0	0	1	0	0		0	1	0	0	0	1	1	0	1
R_bKJ4sApySjE1bPn	2	1	4		1	1	4	4	4	4	2	6	3	1	2	1	0	0	0	1	0	0	0	1	0	1	0	0	1	0	0	0	0	0	0	0	1	1	0		0	1	0	1	0	1	0	0	0
R_cuVHTmanQPXfVVH	2	1	0	0	0	0	2	3	1	3	1	4	4	1	6	1	1	0	0	1	0	0	0	0	0	1	0	0	0	0	0	0	0	1	0	0	1	0	0		0	0	0	0	1	0	0	0	0
R_2o6awq6qyMsgedn	2	1	2	0	2	2	4	5	1	4	1	5	4	1	2	1	0	0	0	0	0	0	0	0	0	1	0	0	0	0	0	0	1	1	0	0	0	0	0		0	0	0	0	0	0	0	0	0
R_d7pukV4BNAXz0yN	2	1	1	0	0	0	4	4	2	5	1	4	4	1	2	0	0	0	0	0	0	0	0	0	0	0	0	0	0	0	0	0	0	1	0	0	0	0	0		0	0	0	1	0	0	0	0	0
R_8ueINvNr1vJ9XRb	2	1	2	0	0	0	3	4	2	5	1	5	3	1	4	1	1	1	0	0	0	0	0	0	0	1	0	0	0	0	0	0	0	0	0	0	0	0	0		0	0	0	0	0	0	0	0	0
R_5hiid5Z7lmmQpRX	2		1	0	0	0	3	2	3		2	5	3	2	2	1	0	0	0	0	0	0	0	0	0	1	0	0	0	0	0	0	0	0	0	0	0	0	0		0	0	0	1	0	1	0	0	1
R_3UV6XrK2jaq01tb	2	2	1	0	0	0	4	5	1	5	1	5	4	1	2	0	0	1	0	1	0	0	0	0	0	1	0	0	0	0	0	0	1	0	0	0	0	0	0		0	0	0	1	0	0	0	0	0
R_8bLPHDrcYh0v4pL	2	2	0	0	0	0	4	4	5	5	1	5	3	1	1	1	1	1	0	0	0	0	0	1	0	1	0	0	0	0	0	0	0	1	0	0	1	0	0		0	0	0	0	0	1	1	0	0
R_2gmHZvpQpty5J7T	2	2	0	0	0	0	2	3	1	4	1	4	2	1	2	1	0	0	0	0	0	0	0	0	0	1	0	0	0	0	0	0	0	1	0	0	0	0	0		0	0	1	1	0	0	0	0	0
R_0IBLg491tXhjxo9	2	2	2	0	0	0
R_7QeeCCrUzefBixT	2	2	2	0	0	0	4	3	5	3	1	4	2	2	3	1	1	1	0	0	0	0	0	0	1	1	0	0	0	0	0	0	0	1	0	0	0	0	0		0	1	0	0	1	0	0	0	1
R_0CGfA5vKTXOQQv3	2	2	1	0	0	0	4	6	1	4	1	4	3	1	2	1	1	1	0	0	0	0	0	0	0	1	0	0	0	0	0	0	1	0	0	0	0	1	0		0	0	0	1	1	0	0	0	0
R_4SjFolg0d7ePJ3L	2	2	1	0	0	0	4	4	1	5	1	4	3	1	3	1	0	1	0	1	0	0	0	0	0	1	0	0	0	0	0	0	1	1	0	0	0	1	0		0	1	0	1	1	0	0	0	0
R_7amNEnsLfPKUVCJ	1		1	0	0	0
R_4VMymmpJVsjWz09	2	2	1	0	0	0	5	5	1	3	2	3	2	1	3	1	0	1	0	0	0	0	1	0	0	1	0	0	0	0	0	0	0	0	0	0	0	1	0		0	0	0	1	0	0	0	0	0
R_3HOoy3EXhQ2Ino9	2	1	2	0	1	1	5	4	1	5	1	5	4	1	4	1	0	1	0	0	0	0	0	0	0	1	0	0	0	0	0	0	0	0	0	0	0	0	0		0	0	0	0	0	0	0	0	0
R_bmviRsGtulmW0T3	2	1	1	0	1	1
R_9M6pAo0vpkxTEoJ	2	1	1	0	0	0	4	3	1	4	1	4	3	1	5	1	0	0	0	0	0	0	0	0	0	0	0	0	0	0	0	0	0	0	0	0	0	0	1	"chlamidia pneumoniae, chronická tr	0	0	0	0	1	0	0	0	1
R_eqHxEAHRYoopjMx	2
R_6PwwxhJDzRfZ4XP	2	2	1	0	0	0	5	5	1	4	1	5	3	1	1	0	0	0	0	0	0	0	0	0	0	0	0	0	0	0	0	0	0	0	0	0	0	0	0		0	1	0	0	0	0	0	0	0
R_9F8XWPPahsRr0B7	2	2	1	0	0	0	3	5	1	4	1	4	4	1	2	1	0	0	0	0	0	0	0	0	0	0	0	0	0	0	0	0	0	0	0	0	0	0	0		0	0	0	0	0	0	0	0	0
R_0OEaBqSzLCRHINL	2	2	3	0	0	0	4	3	1	4	1	4	3	1	2	0	0	0	0	0	0	0	0	0	0	1	0	0	0	0	0	0	0	0	0	0	0	0	0		0	0	0	0	0	0	0	0	0
R_3jXygApZRCqkZ9j	2		1	0	0	0	5	4	2	4	1	4	4	1	2	0	1	0	0	0	0	0	0	1	0	1	0	0	0	0	0	0	0	0	0	0	0	0	0		0	0	1	0	0	0	0	0	0
R_3Qo4QGDy3dvBnJr	2	2	1	1	0	1	4	5	1	5	1	6	3	1	3	1	1	1	0	0	0	0	0	0	0	1	0	0	0	0	0	0	0	0	0	0	0	0	0		0	1	0	1	1	1	0	0	0
R_7WcfcHZW3kmC4Ml	2	1	2	0	0	0	5	5	1	4	1	5	3	1	2	1	0	0	0	0	0	0	0	0	0	0	0	0	0	0	0	0	0	1	0	0	0	0	0		0	0	1	0	1	0	0	0	0
R_0Tfqtnd601kER6d	2	2	0	0	0	0	4	2	2	5	1	4	3	1	3	1	1	1	0	1	0	0	0	0	0	1	0	0	0	0	0	0	0	0	0	0	1	1	0		0	1	0	0	1	0	0	0	0
R_8AMadwwXvncJRfn	2	2	2	0	1	1	4	4	1	3	1	5	4	1	2	1	0	1	0	0	0	0	0	1	0	1	0	0	0	0	0	0	0	0	0	0	1	0	0		0	1	0	1	0	0	0	0	0
R_0uNm1UaZAROx3St	2		1	0	0	0	5	3	4	5	1		3	1	3	1	0	1	0	0	0	0	0	0	0	1	0	0	1	0	0	0	0	0	0	0	1	0	0		0	0	0	1	0	0	1	0	0
R_cBm5KVPEJBCxesZ	2	2	1	0	0	0	3	5	1	3	1		3	2	5	1	1	0	0	0	0	0	0	0	0	1	0	0	0	0	0	0	0	0	0	0	0	0	0		0	0	0	0	0	0	0	0
R_4O8va8v8Q4DULOJ	2	1	1	0	0	0	3	3	1	3	1	4	4	1	3	1	1	1	0	0	0	0	0	0	0	1	0	0	0	0	0	0	0	0	0	0	1	0	0		0	0	0	0	0	0	0	0	0
R_eFkoQiF0FDNKkkd	1
R_6QGZv3rag4IRvO5	2
R_72IlYJiTftVNDAV	1
R_9mcM2OyVhNIAze5	1
R_dbcco1cQZsHtCC1	2	1	0	0	0	0	5	3	1	4	1	5	4	1	4	1	1	1	0	0	0	0	0	0	0	1	0	0	0	0	0	0	0	0	0	0	0	0	0		0	0	0	0	0	0	0	0	0
R_bwuzNFBFh9RrVpH	1		2	0	0	0	3	3	1	3	1	5	5	1	2	1	0	0	0	0	0	0	0	0	0	0	0	0	0	0	0	0	0	0	0	0	0	0	0		0	0	0	0	0	0	0	0	0
R_ewVSJIz4Q4rkphz	1	2	1	0	1	1	5	5	1	4	1	5	5	1	3	1	0	1	0	0	0	0	0	1	0	1	0	0	0	0	0	0	0	0	0	0	0	0	0		0	0	0	1	0	0	0	0	0
R_4OP8bS4Lq56gjjf	2	1	0	0	1	1	2	5	1	4	1	3	4	1	3	1	0	1	0	0	0	0	0	0	0	1	0	0	0	0	0	0	0	0	0	0	0	0	0		0	0	0	0	0	0	0	0	0
R_3scVlYogYTV9qqp	1		1	0	0	0	4	4	1	5	1	5	4	1	3	0	0	1	0	0	0	0	0	0	0	1	0	0	0	0	0	0	0	0	0	0	0	0	0		0	0	0	1	0	0	0	0	0
R_3fRkYHy4B2Ivv8h	1	1	1	2	0	2	5	5	3	5	1	4	5	2	2	1	1	0	0	0	0	0	0	0	0	1	0	0	0	0	0	0	0	0	0	0	0	0	0		0	0	0	0	0	0	0	0	0
R_6u1aDnjoBA9RSUB	1	2	2	0	0	0	5	5	1	5	1	5	4	1	3	1	0	1	0	1	0	0	0	1	0	1	0	0	0	0	0	0	0	0	0	0	1	0	0		0	0	0	1	0	0	1	0	0
R_56cjahNqjGLjIfb	1	2	1	0	0	0	3	5	6	2	1		4	1	2	1	0	1	0	0	0	0	0	0	0	1	0	0	0	0	0	0	0	0	0	0	0	0	1	perthes ky?le	0	0	0	1	0	0	0	0
R_01ZDNPqgOgIQr0F	1
R_eWE4xCXMaAR9HmJ	2	2	2	0	0	0	3	5	1	4	1	4	4	1	3	1	0	1	0	1	0	0	0	0	0	1	0	0	0	0	0	0	0	1	0	0	1	1	0		0	1	0	1	0	0	0	0	0
R_e9iMAKPntctLjCt	1	2	1	0	0	0	3	5	1	4	1	3	5	3	6	1	1	1	0	0	0	0	0	1	0	1	0	0	0	0	0	0	0	0	0	0	1	0	0		0	0	0	0	0	0	0	0	1
R_e5w0GimmPIksFAV	1	2	4	0	1	1	3	4	1	3	1	2	4	2	1	0	0	0	0	0	0	0	0	0	0	0	0	0	0	0	0	0	0	0	0	0	0	0	0		0	0	0	1	0	0	0	0	0
R_7WZY6s9l4LGJ5SR	1	2	1	0	0	0	6	6	1	1	1	5	4	1	1	0	0	0	0	0	0	0	0	0	0	1	0	0	0	0	0	0	0	0	0	0	0	0	0		0	0	0	0	0	0	0	0	0
R_3t91JkrFP0qb6iV	1	1	1	0	0	0	2	5	6	5	2	4	4	1	3	1	0	1	0	1	0	0	0	0	0	0	0	0	0	0	0	0	0	0	0	0	0	0	0		0	0	0	0	0	0	0	0	0
R_3JGlXYY3eNJjILb	1	2	1	0	0	0	2	2	5	5	1	5	4	1	1	1	0	0	0	0	0	0	0	0	0	1	0	0	0	0	0	0	0	0	0	0	0	1	0		0	1	0	0	0	0	0	0	0
R_8tX9doCTdEPChSt	1	2	2	0	0	0	4	5	1	5	1	4	4	1	2	0	0	1	0	0	0	0	0	0	0	1	0	0	0	0	0	0	0	1	0	0	1	0	0		0	0	0	1	0	0	0	0	0
R_552exUsMH8diJuZ	1		1	1	0	1	5	5	2	4	1	5	4	1	3	0	0	0	0	0	0	0	0	0	0	0	0	0	0	0	0	0	0	0	0	0	0	0	0		0	0	0	0	0	0	0	0	0
R_b3jhbn08MwjBMLb	1
R_a5ys8MfjOAYUuCp	1	2	1	0	0	0
R_3x79ifniLWmglal	1	2	2	0	0	0	4	5	1	5	1	5	4	1	6	1	1	1	0	0	0	0	0	0	0	1	0	0	0	0	0	0	0	0	0	0	1	0	0		0	0	0	1	0	0	0	0	0
R_9SwZU6tMTDuc873	1
R_abNwjUwORwXM0fz	1	1	1	0	0	0	4	2	1	5	1	4	4	1	2	1	0	0	0	0	0	0	0	0	0	1	0	0	0	0	0	0	0	1	0	0	0	0	0		0	0	0	0	0	0	0	0	0
R_exrq0dqW2Sxh3wx	1	2	2	0	2	2	4	5	1	5	1	4	4	1	2	1	0	1	0	0	0	0	0	0	0	1	0	0	0	0	0	0	0	1	0	0	0	0	0		0	0	0	1	0	0	0	0	0
R_b1U1EJkNcrbvCrX	1		1	1	0	1	3	4	1	4	1	4	3	1	3	1	0	1	0	0	0	1	0	1	0	1	0	0	0	0	0	0	0	0	0	0	1	0	1	deprese	0	0	0	1	0	0	0	0	1
R_2lasD5SnLnS80UB	1		3	0	0	0	3	5	1	5	1	3	4	1
R_2fQ1fiu9bfFvA6V	1	1	4	0	0	0	4	2	1	4	1	5	4	1	2	1	0	1	0	0	0	0	0	0	0	1	0	0	0	0	0	0	0	1	0	0	0	0	0		0	0	0	0	0	0	0	0	0
R_d5piYPwtrYrzvTf	1	2	2	0	0	0	6	5	1	2	2	6	4	1	2	0	0	1	0	0	0	0	0	0	0	1	0	0	0	0	0	0	0	0	0	0	0	0	0		0	0	0	1	0	0	0	0	0
R_7Pu4rOqBt4hvIK9	1
R_6sqnAHVnUOCXWrb	2	2	1	0	0	0	4	6	1	4	1	5	4	1	3	1	0	1	0	1	0	0	0	0	0	1	0	0	0	0	0	0	0	0	0	0	1	0	0		0	0	0	1	0	0	0	0	0
R_1Yu89u1EJFQ6fnT	2	2	2	0	0	0	1	4	6	4	2	3	5	3	3	0	1	1	0	0	0	0	0	0	0	1	0	0	0	0	0	0	0	0	0	0	0	0	0		0	0	0	0	0	0	0	0	1
R_5msmniC4wAGv63X	1	2	2	0	0	0	5	4	2	5	1	5	4	1	4	1	1	1	0	1	0	1	1	1	0	1	0	0	0	0	0	0	0	0	0	0	0	0	0		0	1	1	0	1	0	0	0	0
R_74CJrGauOhR1vFP	1	2	2	1	1	2	5	4	3	5	1	4	3	1	2	1	0	1	0	0	0	0	0	0	0	1	0	0	0	0	0	0	0	0	0	0	1	0	0		0	0	0	0	0	0	0	0	1
R_5jcWYmk9uCHmXxr	2	2	1	0	0	0
R_4JG3wEsDv4BKHZz	2	2	1	0	0	0
R_3CWAcnhJIZCB4Fv	2	2	0	1	0	1	2	5	1	3	1	3	3	2	4	1	1	0	0	0	0	0	0	0	0	1	0	0	0	0	0	0	0	0	0	0	0	0	0		0	0	0	0	0	0	0	0	0
R_eWgfdhpJmbWIcpn	2	1	1	1	0	1	4	3	6	3	2	2	5	2	2	1	0	0	0	0	0	1	0	1	0	1	1	0	0	0	1	0	0	0	0	0	0	0	0		0	0	1	1	0	0	1	0	0
R_e2tzDhhXXA1eZk9	1
R_0j3HTkMq8S5q2Lr	1	2	1	0	0	0	4	5	1	5	1	4	5	1	2	1	0	1	0	0	0	0	0	0	0	1	0	0	0	0	0	0	0	1	0	0	0	0	0		0	0	0	0	0	0	0	0	0
R_ewwZwLu8YvYDVM9	2	2	1	0	0	0	3	2	2	3	1	4	4	1	4	1	1	1	0	1	0	0	0	0	0	1	0	0	0	0	0	0	0	0	0	0	1	0	0		0	0	0	1	0	0	1	0	1
R_3UjLsvJpU5Y56aV	1	2	4	0	0	0	3	5	1	5	1	3	5	1	3	1	0	0	0	0	0	0	0	0	0	1	0	0	0	0	0	0	0	0	0	0	0	0	0		0	0	0	0	0	0	0	0	0
R_8laPObtVT0W8rOt	2	2	2	0	1	1	4	5	1	4	1	4	4	1	1	1	0	0	0	0	0	0	0	0	0	0	0	0	0	0	0	0	0	1	0	0	0	0	0		0	0	0	0	0	0	0	0	0
R_8wy46epyFtD9zRb	1	2	0	0	0	0	3	5	5	4	1	4	4	1	1	0	0	0	0	0	0	0	0	0	0	1	0	0	0	0	0	0	0	1	0	0	0	0	0		0	0	0	0	0	1	0	0	0
R_eyg2aI95RCp6F93	1	1	1		1	1	5	4	1	4	1	4	4	1	2	0	1	1	0	1	0	0	0	1	0	1	0	1	0	0	0	0	0	0	0	0	1	0	0		0	0	0	1	0	0	1	0	0
R_9Lm9rp4xi5nAWYl	1	1	1	0	0	0	5	5	1	4	1	5	4	1	3	0	1	1	0	0	0	0	0	0	0	0	0	0	0	0	0	0	0	0	0	0	0	0	0		0	0	0	0	0	0	0	0	0
R_bDCWP9og6Xls5U1	2		2	1	0	1	6	6	1	6	1	1	4	1	1	0	0	0	0	0	0	0	0	1	0	1	0	0	0	0	0	0	0	0	0	0	0	0	0		0	0	0	0	0	0	0	0	0
R_d743hScuc0qG4IJ	1	2	0	0	0	0	4	4	4	5	1	5	4	1	1	1	0	0	0	0	0	0	0	0	0	0	0	0	0	0	0	0	0	1	0	0	0	0	0		0	0	0	0	0	0	0	0	0
R_77N0b1AMsIE5On3	2	2	1	0	0	0	4	3	1	4	1	5	3	1	6	0	0	0	0	0	0	0	0	0	0	0	0	0	0	0	0	0	0	0	0	0	0	0	0		0	0	0	0	1	0	0	0	1
R_6mW0SjamdGP7FQ1	1		2	1	1	2	4	5	1	1	1	3	3	1	2	1	0	0	0	0	0	0	0	0	0	0	0	0	0	0	0	0	0	0	0	0	0	0	0		0	0	0	0	0	0	0	0	0
R_8wXevAoS5vl2YQd	1	2	2	0	0	0	6	6	1	5	1	6	4	1	2	1	0	1	0	0	0	0	0	0	0	1	0	0	0	0	0	0	0	0	0	0	1	0	0		0	0	0	0	0	0	0	0	0
R_a5hozTSbi8eNFhX	2	2	3	1	0	1	3	5	1	2	1	3	4	1	1	0	0	1	0	1	0	0	0	0	0	1	0	0	1	0	0	0	0	0	0	0	1	0	0		0	1	0	0	0	0	0	0	0
R_3Vnybqt0z23rCbr	1		1	0	0	0
R_cSzdTtvUmsjxmvP	1	2	2	0	0	0	5	3	5	6	1	5	4	1	3	1	0	0	0	0	0	0	0	1	0	1	1	0	0	0	0	0	0	1	0	0	0	0	0		0	1	0	1	0	0	0	0	0
R_5dbkT2nvErEWjS5	1	1	5	0	0	0	5	5	2	5	2	7	4	1	2	1	0	0	0	0	0	0	0	0	0	0	0	0	0	0	0	0	0	1	0	0	0	0	0		0	0	0	0	0	0	0	0	0
R_20q45JON3Bi0fxX	1	2	1	0	0	0	5	5	1	2	1	3	4	1	4	1	1	1	0	0	0	0	0	0	0	0	0	0	0	0	0	0	0	0	0	0	1	0	0		0	1	0	1	0	0	0	0	0
R_9EOeYltTUoToRSt	1	1	1	0	0	0	6	6	1	5	1	7	4	1	2	1	0	1	0	0	0	0	0	0	0	1	0	0	0	0	0	0	0	0	0	0	0	0	0		0	0	0	0	0	0	0	0	0
R_9N64njqAL7C9rZb	2	1	1	1	0	1	3	5	1	5	1	4	4	1	2	1	1	1	0	0	0	0	0	0	0	1	0	0	0	0	0	0	0	0	0	0	0	0	0		0	1	0	1	0	0	0	0	0
R_4UvY6oTQmtLhoHz	1	2	2	0	0	0	5	6	3	5	1	4	4	1	2	0	0	0	0	0	0	0	0	0	0	1	0	0	0	0	0	0	0	0	0	0	0	0	0		0	0	0	1	0	0	0	0	0
R_8D4b7oSK9l4PIy1	1		3	0	0	0	3	4	2	5	1	5	4	1	2	1	0	0	0	0	0	0	0	0	0	1	0	0	0	0	0	0	0	0	0	0	0	0	0		0	0	0	0	0	0	0	0	0
R_0PNOJmjHOxWWSjz	2	1	1	0	0	0	5	4	1	4	2	5	3	1	5	0	0	1	0	0	0	0	0	0	0	0	0	0	0	0	0	0	0	0	0	0	0	0	0		0	0	0	0	0	0	0	0	0
R_6umxESmR0zuF4e9	2	2	1	0	0	0	4	5	1	4	1	1	4	1	2	1	0	1	0	1	0	0	0	0	0	1	0	0	0	0	0	0	0	1	0	0	0	0	0		0	0	0	1	0	0	1	0	0
R_40bqoI67n6Lm2CV	1	1	2	0	0	0	5	5	5	6	1	5	3	1	2	0	0	0	0	0	0	0	0	0	0	1	0	0	0	0	0	0	0	0	0	0	0	0	0		0	0	0	0	0	0	0	0	0
R_b8yCtBU4NddQU29	2	2	3	0	0	0	4	4	1	5	2	4	4	1	6	0	0	1	0	0	0	0	0	0	0	1	0	0	0	0	0	0	0	0	0	0	1	0	0		0	1	0	0	1	0	0	0	0
R_bkjy46mEewcJHrD	2	2	2	0	0	0	4	4	1	5	1	5	4	1	2	0	0	1	0	0	0	0	0	0	0	1	0	0	0	0	0	0	0	0	0	0	0	0	0		0	0	0	1	0	0	0	0	0
R_7VUxkBdA5sgwKMt	2	2	1	0	0	0	5	4	1	5	2	5	3	1	4	1	1	1	0	0	1	0	0	0	0	0	0	0	1	0	0	0	0	0	0	0	0	0	0		0	1	0	0	1	0	0	0
R_1Lyhl6nP6u9amH3	2	1	1	0	1	1	4	4	1	4	1	4	3	1	1	0	0	0	0	0	0	0	0	0	0	0	0	0	0	0	0	0	0	1	0	0	0	0	0		0	0	0	0	0	0	0	0	0
R_5begmZ5lwUq45cV	2	2	2	0	1	1	4	6	1	5	2	4	3	1	3	1	1	1	0	0	0	0	0	1	0	1	0	0	0	0	0	0	0	1	0	0	0	0	0		0	1	0	1	0	0	0	0
R_6SbaBtNOv6f74Lb	1
R_byf1VY5nk8uOsct	2	1	1	0	0	0	6	5	1	4	2	6	4	1	2	0	0	0	0	0	0	0	0	0	0	1	0	0	0	0	0	0	0	0	0	0	0	0	0		0	1	0	0	0	0	0	0	0
R_5AxqyQilHhFW5SZ	2	1	1	0	1	1
R_envEVPCydMnb9Z3	2	2	1	0	0	0	2	2	4	4	1	4	3	1	4	1	0	1	0	0	0	0	0	0	0	0	0	0	1	0	0	0	0	0	0	0	0	0	0		0	1	1	1	1	0	0	0	0
R_aVELTux9okj3YK9	1		1	0	0	0	2	2	1	2	1	1	4	1	3	1	0	1	0	1	0	0	0	0	0	1	0	0	0	0	0	0	0	0	0	0	0	0	0		0	0	0	0	0	0	0	0	0
R_5thRdkv8PGMYa5T	2	2	1	0	0	0	3	4	1	4	1	4	3	1	4	1	1	0	0	0	0	0	0	0	0	1	1	0	1	0	0	0	0	0	0	0	0	0	0		0	0	0	1	0	0	1	0	0
R_0BMko55ulGPg0qV	2	2	1	0	0	0	4	5	1	3	1		4	1	1	1	0	1	0	0	0	0	0	1	0	1	0	0	0	0	0	0	0	1	0	0	0	0	0		0	0	0	0	0	0	0	0	0
R_7OJdJSbx00yIC5D	2	2	0	0	0	0	4	3	1	4	1	4	3	1
R_01WGOf5q3KccWJ7	2	2	1	0	0	0	5	3	1	4	1	6	3	1	2	1	1	0	0	0	0	0	0	0	0	0	0	0	0	0	0	0	0	0	0	0	0	0	0		0	0	0	0	0	0	0	0	0
R_dimUIZLKgtJFB3f	2	2	1	0	0	0	4	5	2	5	1	3	4	1	2	1	1	1	0	0	0	0	0	0	0	0	0	0	0	0	0	0	0	0	0	0	0	0	0		0	0	0	0	1	0	1	0	0
R_9uW5gAbXAOpenY1	2	2	1	0	0	0	5	6	2	5	1	4	4	2	2	1	0	1	0	0	0	0	0	0	0	0	0	0	0	0	0	0	0	0	0	0	0	0	0		0	0	0	0	1	0	0	0	0
R_5zk5OMWy2WP4Wt7	2	1	1	0	0	0	4	5	1	5	2	4	4	1	1	1	0	0	0	0	0	0	0	0	0	1	1	0	0	0	0	0	0	0	0	0	0	0	0		0	0	0	0	0	0	0	0	0
R_9uCrc9waRLAKWK9	1	1	0	0	0	0	5	6	1	1	1	5	4	1	4	1	0	0	0	0	0	0	0	0	0	1	0	0	0	0	0	0	0	0	0	0	0	0	0		0	0	1	1	0	0	0	0	0
R_byJlABH0E92T2Jf	2	1	2	0	0	0	5	4	1	5	1	6	4	1	2	1	0	0	0	0	0	0	0	0	0	1	1	0	0	0	0	0	0	1	0	0	0	0	0		0	0	0	1	0	0	0	0	0
R_3ZXDGK6BiiRX33T	2	2	1	0	1	1	4	4	1	4	1	5	3	1
R_eG5CBc5vRZtkAyF	1	2	1	0	1	1	4	6	1	6	1	5	4	1	3	1	1	1	0	0	0	0	0	0	0	1	0	0	0	0	0	0	0	0	0	0	0	0	0		0	0	0	0	0	0	0	0	0
R_brAo10ThaAdJacZ	1	2	2	0	0	0	5	5	1	3	1	4	4	1	2	1	0	1	0	0	0	0	0	0	0	1	0	0	0	0	0	0	0	0	0	0	1	0	0		0	0	0	0	0	0	0	0	0
R_6gpwkYxyFRIRIVv	2	2	1	0	0	0	5	5	1	5	1	4	4	1	4	1	0	1	0	0	0	0	0	0	0	1	0	0	0	0	0	0	0	0	0	0	1	0	0		0	0	0	1	1	0	0	0	1
R_1FIPtblf1oFK7Gd	2		2	0	0	0	2	3	1	3	1	5	4	1	4	1	1	1	0	0	0	0	0	0	0	1	0	0	0	0	0	0	0	1	0	0	1	1	1	?erný kašel	0	0	0	1	0	0	0	0	0
[truncated: 2,293 more rows]
[truncated: 246 more columns]
