# Supplementary material for: Worse Health Status and Higher Incidence of Health Disorders in Rhesus Negative Subjects
Source: PLoS One. 2015 Oct 23;10(10):e0141362. doi: 10.1371/journal.pone.0141362 (PMC4619848; doi:10.1371/journal.pone.0141362)
Supplement: S2 File — (XLS) [file pone.0141362.s002.xls]

## Sheet: Readme
Partial Kendall correlation test
This is a nonparametric test that can be used for analyses of correlation between two (continuous, ordinal or binary) variables with elimination (control) of an effect of third (continuous, ordinal or binary) confounding variable.
As far as we know, this test is not included into any commercial statistical package. The basic module of SPSS as well as for example Statistica contains the procedure for computation Kendall tXY . We programmed an Excel sheet that computes a value and significance of tXY|Z using values tXY, tXZ, tYZ computed with Kendall correlation tests implemented in any standard statistical package.
The method of computing of a value tXY| Z was described in (Siegel and Castelan, 1988). In principle, the formula for computation of tXY|Z is analogical to formula for computation of partial Pearson’s r
tXY|Z=(tXY-tXZ*tYZ)/Ö(1-(tXZ)2)* Ö(1-(tXZ)2)
The significance of tXY|Z is computed using asymptotic method described in (Sheskin 2003).
Main disadvantage of the present method (in comparison with partial Pearsons r ) is an impossibility to control effects of more than one confounding variable. As far as we know, no method of such control has been described.
The way of usage of Excel sheet is rather intuitive. It is just necessary to fill tXY, tXZ, tYZ to cells D9, D10 and D11 and number of observations (N) to the cell D7. The partial t is automatically computed in the cell D13 and asymptotic two-tailed p value is computed in the cell D20. Sample of data is shown in the column C.
Author of the sheet is Aleš A. Kuběna.
Please cite the paper
Kaňková S, Kodym P., Flegr J. 2011: Direct evidence of Toxoplasma-induced changes in serum testosterone in mice. Experimental Parasitology, 128, 181-183.
References
Sheskin DJ (2003) Handbook of Parametric and Nonparametric Statistical Procedures, 3rd ed. Chapman and Hall/CRC Press, Boca Raton, FL, USA, pp 1079-1090
Siegel S, Castelan JR NJ (1988) Non parametric statistics, ed. Mc Graw-Hill, New York, pp 254-262

## Sheet: tau
		Sample data	Here put your data - one collumn - one test
		TOXO+
X (name of variable X)		length of infect.	name_X_5	name_X_6	name_X_7	name_X_8	name_X_9	name_X_10	name_X_11	name_X_12	name_X_13	name_X_14	name_X_15	name_X_16	name_X_17	name_X_18	name_X_19	name_X_20	name_X_21	name_X_22	name_X_23	name_X_24	name_X_25	name_X_26	name_X_27	name_X_28	name_X_29	name_X_30	name_X_31	name_X_32	name_X_33	name_X_34	name_X_35	name_X_36	name_X_37	name_X_38	name_X_39	name_X_40	name_X_41	name_X_42	name_X_43	name_X_44	name_X_45	name_X_46	name_X_47	name_X_48	name_X_49	name_X_50	name_X_51
Y (name of variable Y)		sex ratio	name_Y_5	name_Y_6	name_Y_7	name_Y_8	name_Y_9	name_Y_10	name_Y_11	name_Y_12	name_Y_13	name_Y_14	name_Y_15	name_Y_16	name_Y_17	name_Y_18	name_Y_19	name_Y_20	name_Y_21	name_Y_22	name_Y_23	name_Y_24	name_Y_25	name_Y_26	name_Y_27	name_Y_28	name_Y_29	name_Y_30	name_Y_31	name_Y_32	name_Y_33	name_Y_34	name_Y_35	name_Y_36	name_Y_37	name_Y_38	name_Y_39	name_Y_40	name_Y_41	name_Y_42	name_Y_43	name_Y_44	name_Y_45	name_Y_46	name_Y_47	name_Y_48	name_Y_49	name_Y_50	name_Y_51
Z (name of covariate to be controlled)		Female weight	name_controll_5	name_controll_6	name_controll_7	name_controll_8	name_controll_9	name_controll_10	name_controll_11	name_controll_12	name_controll_13	name_controll_14	name_controll_15	name_controll_16	name_controll_17	name_controll_18	name_controll_19	name_controll_20	name_controll_21	name_controll_22	name_controll_23	name_controll_24	name_controll_25	name_controll_26	name_controll_27	name_controll_28	name_controll_29	name_controll_30	name_controll_31	name_controll_32	name_controll_33	name_controll_34	name_controll_35	name_controll_36	name_controll_37	name_controll_38	name_controll_39	name_controll_40	name_controll_41	name_controll_42	name_controll_43	name_controll_44	name_controll_45	name_controll_46	name_controll_47	name_controll_48	name_controll_49	name_controll_50	name_controll_51
N (number of cases)		53
XY (Tau for correlation betwean X and Y)		-0.325
XZ (Tau for correlation betwean X and Z)		-0.194
YZ (Tau for correlation betwean Y and Z)		0.226
partial tau		-0.294213	0	0	0	0	0	0	0	0	0	0	0	0	0	0	0	0	0	0	0	0	0	0	0	0	0	0	0	0	0	0	0	0	0	0	0	0	0	0	0	0	0	0	0	0	0	0	0
z		-3.1099	0	0	0	0	0	0	0	0	0	0	0	0	0	0	0	0	0	0	0	0	0	0	0	0	0	0	0	0	0	0	0	0	0	0	0	0	0	0	0	0	0	0	0	0	0	0	0
assympotic onetailed p_value		0.000935756	0.5	0.5	0.5	0.5	0.5	0.5	0.5	0.5	0.5	0.5	0.5	0.5	0.5	0.5	0.5	0.5	0.5	0.5	0.5	0.5	0.5	0.5	0.5	0.5	0.5	0.5	0.5	0.5	0.5	0.5	0.5	0.5	0.5	0.5	0.5	0.5	0.5	0.5	0.5	0.5	0.5	0.5	0.5	0.5	0.5	0.5	0.5
assymptotic 2tailed		1.99813	1	1	1	1	1	1	1	1	1	1	1	1	1	1	1	1	1	1	1	1	1	1	1	1	1	1	1	1	1	1	1	1	1	1	1	1	1	1	1	1	1	1	1	1	1	1	1
assymptotic 2tailed 2		0.00187151	1	1	1	1	1	1	1	1	1	1	1	1	1	1	1	1	1	1	1	1	1	1	1	1	1	1	1	1	1	1	1	1	1	1	1	1	1	1	1	1	1	1	1	1	1	1	1
assymptotic 2tailed p_value		0.00187151	1	1	1	1	1	1	1	1	1	1	1	1	1	1	1	1	1	1	1	1	1	1	1	1	1	1	1	1	1	1	1	1	1	1	1	1	1	1	1	1	1	1	1	1	1	1	1
assympotic onetailed p_value		0.000935756	0.5	0.5	0.5	0.5	0.5	0.5	0.5	0.5	0.5	0.5	0.5	0.5	0.5	0.5	0.5	0.5	0.5	0.5	0.5	0.5	0.5	0.5	0.5	0.5	0.5	0.5	0.5	0.5	0.5	0.5	0.5	0.5	0.5	0.5	0.5	0.5	0.5	0.5	0.5	0.5	0.5	0.5	0.5	0.5	0.5	0.5	0.5
[truncated: 203 more columns]
